# Supplementary material for: Mycobacterium tuberculosis and Clostridium difficille interactomes: demonstration of rapid development of computational system for bacterial interactome prediction
Source: Microb Inform Exp. 2012 Mar 21;2:4. doi: 10.1186/2042-5783-2-4 (PMC3353838; doi:10.1186/2042-5783-2-4)
Supplement: Additional file 1 — The file gives the GO annotations and KEGG pathway annotations, where available, for the two proteins in each of the 709 newly predicted interactions. The first sheet shows all the annotations, whereas the remaining three sheets show GO molecular function, biological process and KEGG pathways, respectively. In these three sheets, the rows are colored respectively in blue, green or grey depending on whether the two proteins in a pair have different annotations, same annotations, or whether the annotations are not known for either of the proteins. [file 2042-5783-2-4-S1.XLSX]

## Sheet: MTB_MF_BP_KEGG
id1	id2	MF1	MF2	BP1	BP2	KEGG1	KEGG2
Rv3152	Rv3155	binding|catalytic activity	binding|catalytic activity	metabolic process	transport|generation of precursor metabolites and energy	Metabolic pathways	Metabolic pathways
Rv1023	Rv2462c	binding|catalytic activity	catalytic activity	generation of precursor metabolites and energy|growth	protein metabolic process|cell cycle|response to stress|protein transport	RNA degradation	null
Rv1611	Rv1613	binding|catalytic activity	catalytic activity	primary metabolic process|growth	growth	Biosynthesis of secondary metabolites	null
Rv3152	Rv3157	binding|catalytic activity	catalytic activity|binding	metabolic process	generation of precursor metabolites and energy	Metabolic pathways	null
Rv3152	Rv3156	binding|catalytic activity	catalytic activity|binding	metabolic process	generation of precursor metabolites and energy|symbiosis|encompassing mutualism through parasitism	Metabolic pathways	null
Rv1611	Rv1612	binding|catalytic activity	catalytic activity|binding	primary metabolic process|growth	growth	Biosynthesis of secondary metabolites	Biosynthesis of secondary metabolites
Rv3155	Rv3157	binding|catalytic activity	catalytic activity|binding	transport|generation of precursor metabolites and energy	generation of precursor metabolites and energy	Metabolic pathways	null
Rv3155	Rv3156	binding|catalytic activity	catalytic activity|binding	transport|generation of precursor metabolites and energy	generation of precursor metabolites and energy|symbiosis|encompassing mutualism through parasitism	Metabolic pathways	null
Rv3155	Rv3158	binding|catalytic activity	catalytic activity|binding	transport|generation of precursor metabolites and energy	transport|generation of precursor metabolites and energy	Metabolic pathways	null
Rv3152	Rv3153	binding|catalytic activity	electron carrier activity|binding|catalytic activity	metabolic process	metabolic process	Metabolic pathways	Metabolic pathways
Rv1023	Rv1617	binding|catalytic activity	kinase activity|nucleotide binding	generation of precursor metabolites and energy|growth	generation of precursor metabolites and energy|growth	RNA degradation	Microbial metabolism in diverse environments
Rv3261	Rv3262	binding|transferase activity	nucleotide binding|catalytic activity	biosynthetic process	biosynthetic process	Microbial metabolism in diverse environments	null
Rv1018c	Rv3436c	binding|transferase activity	transferase activity|carbohydrate binding	cellular component organization|cellular component organization|biosynthetic process|carbohydrate metabolic process|growth	primary metabolic process|biosynthetic process|growth	Metabolic pathways	Metabolic pathways
Rv2153c	Rv2157c	carbohydrate binding|transferase activity	nucleotide binding|catalytic activity	cellular component organization|cell cycle|carbohydrate metabolic process|nucleobase|nucleoside|nucleotide and nucleic acid metabolic process|growth	cellular component organization|cell cycle|carbohydrate metabolic process|growth	Metabolic pathways	null
Rv2153c	Rv2155c	carbohydrate binding|transferase activity	protein binding|nucleotide binding|catalytic activity	cellular component organization|cell cycle|carbohydrate metabolic process|nucleobase|nucleoside|nucleotide and nucleic acid metabolic process|growth	cellular component organization|cell cycle|carbohydrate metabolic process|growth	Metabolic pathways	null
Rv1187	Rv3846	catalytic activity	antioxidant activity|protein binding	biosynthetic process|growth	metabolic process|response to stress|pathogenesis|cellular component organization|metabolic process	Metabolic pathways	null
Rv0946c	Rv1023	catalytic activity	binding|catalytic activity	carbohydrate metabolic process|generation of precursor metabolites and energy|growth	generation of precursor metabolites and energy|growth	Microbial metabolism in diverse environments	RNA degradation
Rv2065	Rv2070c	catalytic activity	catalytic activity	biosynthetic process	biosynthetic process	Metabolic pathways	null
Rv1601	Rv1603	catalytic activity	catalytic activity	biosynthetic process|growth	biosynthetic process|primary metabolic process|growth	Biosynthesis of secondary metabolites	Biosynthesis of secondary metabolites
Rv0083	Rv0084	catalytic activity	catalytic activity	generation of precursor metabolites and energy	metabolic process	null	null
Rv1163	Rv1164	catalytic activity	catalytic activity	metabolic process	metabolic process	Two|component system	null
Rv1609	Rv1613	catalytic activity	catalytic activity	primary metabolic process|growth	growth	Biosynthesis of secondary metabolites	null
Rv2537c	Rv2538c	catalytic activity	catalytic activity	primary metabolic process|growth|cellular component organization	primary metabolic process|growth	Biosynthesis of secondary metabolites	Biosynthesis of secondary metabolites
Rv0458	Rv3432c	catalytic activity	catalytic activity|binding	metabolic process	primary metabolic process	Microbial metabolism in diverse environments	null
Rv2858c	Rv3432c	catalytic activity	catalytic activity|binding	metabolic process	primary metabolic process	Microbial metabolism in diverse environments	null
Rv1609	Rv1612	catalytic activity	catalytic activity|binding	primary metabolic process|growth	growth	Biosynthesis of secondary metabolites	Biosynthesis of secondary metabolites
Rv2753c	Rv2773c	catalytic activity	catalytic activity|nucleotide binding	biosynthetic process|growth|cellular component organization	biosynthetic process|cellular component organization	Microbial metabolism in diverse environments	null
Rv0946c	Rv1436	catalytic activity	catalytic activity|nucleotide binding	carbohydrate metabolic process|generation of precursor metabolites and energy|growth	generation of precursor metabolites and energy|growth	Microbial metabolism in diverse environments	Microbial metabolism in diverse environments
Rv0084	Rv0087	catalytic activity	catalytic activity|nucleotide binding	metabolic process	metabolic process	null	null
Rv3275c	Rv3276c	catalytic activity	catalytic activity|nucleotide binding	nucleobase|nucleoside|nucleotide and nucleic acid metabolic process|growth	nucleobase|nucleoside|nucleotide and nucleic acid metabolic process	Biosynthesis of secondary metabolites	null
Rv2538c	Rv2540c	catalytic activity	catalytic activity|nucleotide binding	primary metabolic process|growth	primary metabolic process|growth	Biosynthesis of secondary metabolites	Biosynthesis of secondary metabolites
Rv2462c	Rv2992c	catalytic activity	catalytic activity|nucleotide binding	protein metabolic process|cell cycle|response to stress|protein transport	translation|growth	null	null
Rv3400	Rv3401	catalytic activity	hydrolase activity|carbohydrate binding	null	carbohydrate metabolic process	null	null
Rv2538c	Rv2539c	catalytic activity	kinase activity|nucleotide binding	primary metabolic process|growth	primary metabolic process|growth	Biosynthesis of secondary metabolites	Biosynthesis of secondary metabolites
Rv2462c	Rv2783c	catalytic activity	nuclease activity|RNA binding|transferase activity	protein metabolic process|cell cycle|response to stress|protein transport	nucleobase|nucleoside|nucleotide and nucleic acid metabolic process	null	null
Rv2462c	Rv2572c	catalytic activity	nucleic acid binding|catalytic activity|nucleotide binding	protein metabolic process|cell cycle|response to stress|protein transport	translation	null	null
Rv0946c	Rv1213	catalytic activity	nucleotide binding|transferase activity	carbohydrate metabolic process|generation of precursor metabolites and energy|growth	generation of precursor metabolites and energy|biosynthetic process	Microbial metabolism in diverse environments	Metabolic pathways
Rv2462c	Rv3460c	catalytic activity	RNA binding|structural molecule activity	protein metabolic process|cell cycle|response to stress|protein transport	translation	null	Ribosome
Rv1622c	Rv3458c	catalytic activity	structural molecule activity|RNA binding	growth|metabolic process	translation|growth	Metabolic pathways	null
Rv2462c	Rv2785c	catalytic activity	structural molecule activity|RNA binding	protein metabolic process|cell cycle|response to stress|protein transport	translation	null	Ribosome
Rv2065	Rv2072c	catalytic activity	transferase activity	biosynthetic process	biosynthetic process	Metabolic pathways	null
Rv2065	Rv2071c	catalytic activity	transferase activity	biosynthetic process	biosynthetic process	Metabolic pathways	null
Rv1601	Rv1605	catalytic activity	transferase activity	biosynthetic process|growth	biosynthetic process|growth	Biosynthesis of secondary metabolites	Biosynthesis of secondary metabolites
Rv1601	Rv1602	catalytic activity	transferase activity	biosynthetic process|growth	biosynthetic process|primary metabolic process|growth	Biosynthesis of secondary metabolites	Biosynthesis of secondary metabolites
Rv2538c	Rv2764c	catalytic activity	transferase activity	primary metabolic process|growth	nucleobase|nucleoside|nucleotide and nucleic acid metabolic process	Biosynthesis of secondary metabolites	null
Rv1603	Rv2121c	catalytic activity	transferase activity|nucleotide binding|protein binding	biosynthetic process|primary metabolic process|growth	biosynthetic process|growth|cellular component organization	Biosynthesis of secondary metabolites	null
Rv3790	Rv3791	catalytic activity|binding	binding|catalytic activity	cellular component organization|growth|metabolic process	cellular component organization|growth|metabolic process	null	null
Rv3146	Rv3152	catalytic activity|binding	binding|catalytic activity	transport|metabolic process	metabolic process	Metabolic pathways	Metabolic pathways
Rv3145	Rv3155	catalytic activity|binding	binding|catalytic activity	transport|metabolic process	transport|generation of precursor metabolites and energy	Metabolic pathways	Metabolic pathways
Rv3147	Rv3155	catalytic activity|binding	binding|catalytic activity	transport|metabolic process	transport|generation of precursor metabolites and energy	Metabolic pathways	Metabolic pathways
Rv3001c	Rv3003c	catalytic activity|binding	binding|transferase activity	primary metabolic process|growth	primary metabolic process|growth	Biosynthesis of secondary metabolites	null
Rv1485	Rv2678c	catalytic activity|binding	catalytic activity	biosynthetic process|growth	biosynthetic process	Biosynthesis of secondary metabolites	null
Rv0082	Rv0084	catalytic activity|binding	catalytic activity	metabolic process	metabolic process	null	null
Rv0154c	Rv3761c	catalytic activity|binding	catalytic activity	metabolic process	symbiosis|encompassing mutualism through parasitism|metabolic process	Biosynthesis of secondary metabolites	null
Rv3560c	Rv3563	catalytic activity|binding	catalytic activity|binding	metabolic process	metabolic process	Microbial metabolism in diverse environments	null
Rv0423c	Rv3001c	catalytic activity|binding	catalytic activity|binding	metabolic process|growth	primary metabolic process|growth	Metabolic pathways	Biosynthesis of secondary metabolites
Rv3145	Rv3151	catalytic activity|binding	catalytic activity|electron carrier activity|binding	transport|metabolic process	pathogenesis|cell death|generation of precursor metabolites and energy	Metabolic pathways	null
Rv1077	Rv3834c	catalytic activity|binding	catalytic activity|nucleotide binding	primary metabolic process	translation|growth	Metabolic pathways	null
Rv2988c	Rv2995c	catalytic activity|binding	catalytic activity|protein binding|nucleotide binding	primary metabolic process	primary metabolic process|growth	Biosynthesis of secondary metabolites	Biosynthesis of secondary metabolites
Rv3145	Rv3153	catalytic activity|binding	electron carrier activity|binding|catalytic activity	transport|metabolic process	metabolic process	Metabolic pathways	Metabolic pathways
Rv0242c	Rv0533c	catalytic activity|binding	lipid binding|transferase activity|protein binding	metabolic process	biosynthetic process	Metabolic pathways	null
Rv1612	Rv2192c	catalytic activity|binding	transferase activity	growth	primary metabolic process|growth	Biosynthesis of secondary metabolites	null
Rv0512	Rv2847c	catalytic activity|binding	transferase activity|binding	biosynthetic process	biosynthetic process	Biosynthesis of secondary metabolites	null
Rv1599	Rv1601	catalytic activity|nucleotide binding	catalytic activity	biosynthetic process|growth	biosynthetic process|growth	Biosynthesis of secondary metabolites	Biosynthesis of secondary metabolites
Rv1599	Rv1603	catalytic activity|nucleotide binding	catalytic activity	biosynthetic process|growth	biosynthetic process|primary metabolic process|growth	Biosynthesis of secondary metabolites	Biosynthesis of secondary metabolites
Rv0772	Rv3275c	catalytic activity|nucleotide binding	catalytic activity	nucleobase|nucleoside|nucleotide and nucleic acid metabolic process|biosynthetic process|growth	nucleobase|nucleoside|nucleotide and nucleic acid metabolic process|growth	Biosynthesis of secondary metabolites	Biosynthesis of secondary metabolites
Rv0357c	Rv0777	catalytic activity|nucleotide binding	catalytic activity	nucleobase|nucleoside|nucleotide and nucleic acid metabolic process|growth	nucleobase|nucleoside|nucleotide and nucleic acid metabolic process	Metabolic pathways	null
Rv1658	Rv1659	catalytic activity|nucleotide binding	catalytic activity	primary metabolic process|growth	growth|primary metabolic process	Biosynthesis of secondary metabolites	null
Rv2130c	Rv3275c	catalytic activity|nucleotide binding	catalytic activity	translation|cell growth	nucleobase|nucleoside|nucleotide and nucleic acid metabolic process|growth	Aminoacyl|tRNA biosynthesis	Biosynthesis of secondary metabolites
Rv1384	Rv1658	catalytic activity|nucleotide binding	catalytic activity|nucleotide binding	biosynthetic process|primary metabolic process	primary metabolic process|growth	Metabolic pathways	Biosynthesis of secondary metabolites
Rv0951	Rv1383	catalytic activity|nucleotide binding	catalytic activity|nucleotide binding	generation of precursor metabolites and energy|growth	biosynthetic process|primary metabolic process|growth	Microbial metabolism in diverse environments	null
Rv2220	Rv2992c	catalytic activity|nucleotide binding	catalytic activity|nucleotide binding	primary metabolic process|pathogenesis|symbiosis|encompassing mutualism through parasitism|growth|cellular component organization	translation|growth	Two|component system	null
Rv1007c	Rv2540c	catalytic activity|nucleotide binding	catalytic activity|nucleotide binding	translation|growth	primary metabolic process|growth	Aminoacyl|tRNA biosynthesis	Biosynthesis of secondary metabolites
Rv1599	Rv1652	catalytic activity|nucleotide binding	catalytic activity|protein binding|nucleotide binding	biosynthetic process|growth	primary metabolic process|growth	Biosynthesis of secondary metabolites	Biosynthesis of secondary metabolites
Rv1844c	Rv3339c	catalytic activity|nucleotide binding	catalytic activity|protein binding|nucleotide binding	metabolic process|metabolic process	carbohydrate metabolic process|generation of precursor metabolites and energy	Microbial metabolism in diverse environments	null
Rv1699	Rv2973c	catalytic activity|nucleotide binding	DNA binding|hydrolase activity|nucleotide binding	biosynthetic process|primary metabolic process|growth	DNA metabolic process	Metabolic pathways	null
Rv1409	Rv1940	catalytic activity|nucleotide binding	hydrolase activity	biosynthetic process|growth	biosynthetic process	Metabolic pathways	null
Rv1599	Rv1606	catalytic activity|nucleotide binding	hydrolase activity	biosynthetic process|growth	biosynthetic process|growth	Biosynthesis of secondary metabolites	Biosynthesis of secondary metabolites
Rv1409	Rv1415	catalytic activity|nucleotide binding	hydrolase activity|nucleotide binding	biosynthetic process|growth	biosynthetic process|growth	Metabolic pathways	null
Rv0564c	Rv3696c	catalytic activity|nucleotide binding	kinase activity|nucleotide binding	biosynthetic process	metabolic process	Glycerophospholipid metabolism	null
Rv1294	Rv3709c	catalytic activity|nucleotide binding	kinase activity|nucleotide binding	primary metabolic process|growth	biosynthetic process|growth	Microbial metabolism in diverse environments	null
Rv1436	Rv2855	catalytic activity|nucleotide binding	protein binding|catalytic activity|nucleotide binding	generation of precursor metabolites and energy|growth	growth|cellular homeostasis|metabolic process	Microbial metabolism in diverse environments	null
Rv1436	Rv1630	catalytic activity|nucleotide binding	RNA binding|structural molecule activity	generation of precursor metabolites and energy|growth	translation|growth	Microbial metabolism in diverse environments	Ribosome
Rv2501c	Rv3557c	catalytic activity|nucleotide binding	sequence-specific DNA binding transcription factor activity|transcription regulator activity	biosynthetic process	transcription	Metabolic pathways	null
Rv2763c	Rv3456c	catalytic activity|nucleotide binding	structural molecule activity	nucleobase|nucleoside|nucleotide and nucleic acid metabolic process	translation	Metabolic pathways	Ribosome
Rv1658	Rv3443c	catalytic activity|nucleotide binding	structural molecule activity	primary metabolic process|growth	translation|growth	Biosynthesis of secondary metabolites	Ribosome
Rv1699	Rv2055c	catalytic activity|nucleotide binding	structural molecule activity|RNA binding	biosynthetic process|primary metabolic process|growth	translation	Metabolic pathways	Ribosome
Rv1658	Rv2785c	catalytic activity|nucleotide binding	structural molecule activity|RNA binding	primary metabolic process|growth	translation	Biosynthesis of secondary metabolites	Ribosome
Rv0041	Rv3459c	catalytic activity|nucleotide binding	structural molecule activity|RNA binding	translation|growth	translation|growth	Aminoacyl|tRNA biosynthesis	Ribosome
Rv1409	Rv1412	catalytic activity|nucleotide binding	transferase activity	biosynthetic process|growth	biosynthetic process	Metabolic pathways	Metabolic pathways
Rv1599	Rv1605	catalytic activity|nucleotide binding	transferase activity	biosynthetic process|growth	biosynthetic process|growth	Biosynthesis of secondary metabolites	Biosynthesis of secondary metabolites
Rv1599	Rv1602	catalytic activity|nucleotide binding	transferase activity	biosynthetic process|growth	biosynthetic process|primary metabolic process|growth	Biosynthesis of secondary metabolites	Biosynthesis of secondary metabolites
Rv2540c	Rv2764c	catalytic activity|nucleotide binding	transferase activity	primary metabolic process|growth	nucleobase|nucleoside|nucleotide and nucleic acid metabolic process	Biosynthesis of secondary metabolites	null
Rv1599	Rv2121c	catalytic activity|nucleotide binding	transferase activity|nucleotide binding|protein binding	biosynthetic process|growth	biosynthetic process|growth|cellular component organization	Biosynthesis of secondary metabolites	null
Rv2967c	Rv3710	catalytic activity|nucleotide binding	transferase activity|protein binding	carbohydrate metabolic process|growth	primary metabolic process|growth	Microbial metabolism in diverse environments	null
Rv1436	Rv2889c	catalytic activity|nucleotide binding	translation factor activity|nucleic acid binding	generation of precursor metabolites and energy|growth	growth	Microbial metabolism in diverse environments	null
Rv1436	Rv2882c	catalytic activity|nucleotide binding	translation factor activity|nucleic acid binding	generation of precursor metabolites and energy|growth	translation|growth	Microbial metabolism in diverse environments	null
Rv1438	Rv2782c	catalytic activity|protein binding	peptidase activity|binding	carbohydrate metabolic process|generation of precursor metabolites and energy|growth	protein metabolic process	Microbial metabolism in diverse environments	null
Rv0462	Rv3150	catalytic activity|protein binding|antioxidant activity|nucleotide binding	catalytic activity|nucleotide binding	generation of precursor metabolites and energy|growth|cellular homeostasis	metabolic process	Microbial metabolism in diverse environments	null
Rv0066c	Rv0467	catalytic activity|protein binding|nucleotide binding	catalytic activity	carbohydrate metabolic process|generation of precursor metabolites and energy	carbohydrate metabolic process|generation of precursor metabolites and energy|pathogenesis|symbiosis|encompassing mutualism through parasitism|response to stress|response to biotic stimulus	Microbial metabolism in diverse environments	null
Rv1652	Rv2773c	catalytic activity|protein binding|nucleotide binding	catalytic activity|nucleotide binding	primary metabolic process|growth	biosynthetic process|cellular component organization	Biosynthesis of secondary metabolites	null
Rv2995c	Rv3153	catalytic activity|protein binding|nucleotide binding	electron carrier activity|binding|catalytic activity	primary metabolic process|growth	metabolic process	Biosynthesis of secondary metabolites	Metabolic pathways
Rv1475c	Rv1844c	catalytic activity|RNA binding	catalytic activity|nucleotide binding	response to stimulus|growth	metabolic process|metabolic process	Microbial metabolism in diverse environments	Microbial metabolism in diverse environments
Rv0861c	Rv1599	DNA binding|hydrolase activity|nucleotide binding	catalytic activity|nucleotide binding	DNA metabolic process	biosynthetic process|growth	Nucleotide excision repair	Biosynthesis of secondary metabolites
Rv0058	Rv1297	DNA binding|nuclease activity|nucleotide binding	transcription regulator activity|RNA binding|hydrolase activity|nucleotide binding|transporter activity	DNA metabolic process|response to stress|protein metabolic process|growth	transcription|ion transport|growth	DNA replication	RNA degradation
Rv0630c	Rv2764c	DNA binding|nuclease activity|nucleotide binding	transferase activity	DNA metabolic process	nucleobase|nucleoside|nucleotide and nucleic acid metabolic process	Homologous recombination	null
Rv0630c	Rv0638	DNA binding|nuclease activity|nucleotide binding	transporter activity	DNA metabolic process	protein transport|growth	Homologous recombination	null
Rv0003	Rv1617	DNA binding|nucleotide binding	kinase activity|nucleotide binding	DNA metabolic process|response to stress	generation of precursor metabolites and energy|growth	Homologous recombination	Microbial metabolism in diverse environments
Rv1633	Rv2440c	DNA binding|nucleotide binding|nuclease activity	nucleotide binding	DNA metabolic process|response to stress	growth	Nucleotide excision repair	null
Rv0005	Rv0946c	DNA binding|nucleotide binding|protein binding	catalytic activity	DNA metabolic process|growth	carbohydrate metabolic process|generation of precursor metabolites and energy|growth	null	Microbial metabolism in diverse environments
Rv0005	Rv0668	DNA binding|nucleotide binding|protein binding	DNA binding|transferase activity	DNA metabolic process|growth	transcription|growth	null	RNA polymerase
Rv1080c	Rv3628	DNA binding|transcription regulator activity	binding|hydrolase activity	transcription	metabolic process	null	null
Rv0667	Rv3158	DNA binding|transferase activity	catalytic activity|binding	transcription|response to stimulus	transport|generation of precursor metabolites and energy	RNA polymerase	null
Rv0667	Rv3459c	DNA binding|transferase activity	structural molecule activity|RNA binding	transcription|response to stimulus	translation|growth	RNA polymerase	Ribosome
Rv0667	Rv0719	DNA binding|transferase activity	structural molecule activity|RNA binding	transcription|response to stimulus	translation|growth	RNA polymerase	Ribosome
Rv0667	Rv0714	DNA binding|transferase activity	structural molecule activity|RNA binding	transcription|response to stimulus	translation|growth	RNA polymerase	Ribosome
Rv0667	Rv0701	DNA binding|transferase activity	structural molecule activity|RNA binding	transcription|response to stimulus	translation|growth	RNA polymerase	Ribosome
Rv0668	Rv0808	DNA binding|transferase activity	transferase activity|binding	transcription|growth	nucleobase|nucleoside|nucleotide and nucleic acid metabolic process|biosynthetic process|growth	RNA polymerase	null
Rv3153	Rv3155	electron carrier activity|binding|catalytic activity	binding|catalytic activity	metabolic process	transport|generation of precursor metabolites and energy	Metabolic pathways	Metabolic pathways
Rv1471	Rv3596c	electron carrier activity|catalytic activity	DNA binding|nuclease activity|protein binding|nucleotide binding	metabolic process|cellular homeostasis|metabolic process	DNA metabolic process|growth	null	null
Rv1471	Rv3610c	electron carrier activity|catalytic activity	peptidase activity|nucleotide binding	metabolic process|cellular homeostasis|metabolic process	protein metabolic process|cell cycle|growth	null	null
Rv1177	Rv2737c	electron carrier activity|catalytic activity|binding	DNA binding|nuclease activity|nucleotide binding	growth|metabolic process	DNA metabolic process|response to stress|response to abiotic stimulus|protein metabolic process	null	null
Rv1606	Rv3003c	hydrolase activity	binding|transferase activity	biosynthetic process|growth	primary metabolic process|growth	Biosynthesis of secondary metabolites	null
Rv1606	Rv1652	hydrolase activity	catalytic activity|protein binding|nucleotide binding	biosynthetic process|growth	primary metabolic process|growth	Biosynthesis of secondary metabolites	Biosynthesis of secondary metabolites
Rv1538c	Rv3676	hydrolase activity	sequence-specific DNA binding transcription factor activity|nucleotide binding|protein binding	primary metabolic process	transcription|growth	Biosynthesis of secondary metabolites	null
Rv1606	Rv2121c	hydrolase activity	transferase activity|nucleotide binding|protein binding	biosynthetic process|growth	biosynthetic process|growth|cellular component organization	Biosynthesis of secondary metabolites	null
Rv1564c	Rv1781c	hydrolase activity|binding	catalytic activity|binding	catabolic process	carbohydrate metabolic process	null	null
Rv1848	Rv1849	hydrolase activity|binding	hydrolase activity|binding	response to stress|metabolic process	metabolic process|response to stress	Microbial metabolism in diverse environments	null
Rv1286	Rv2392	hydrolase activity|kinase activity|nucleotide binding	transferase activity|binding	metabolic process|response to stress|growth	primary metabolic process|growth	Microbial metabolism in diverse environments	null
Rv3248c	Rv3411c	hydrolase activity|nucleotide binding	catalytic activity|binding	growth|nucleobase|nucleoside|nucleotide and nucleic acid metabolic process	nucleobase|nucleoside|nucleotide and nucleic acid metabolic process|growth	Metabolic pathways	null
Rv1223	Rv2069	hydrolase activity|protein binding	sequence-specific DNA binding transcription factor activity|protein binding	protein metabolic process|response to stress|growth	response to stress|transcription|pathogenesis|response to abiotic stimulus	null	null
Rv2150c	Rv3318	hydrolase activity|protein binding|nucleotide binding	catalytic activity|electron carrier activity|binding	cell cycle|growth|cellular component organization	generation of precursor metabolites and energy|generation of precursor metabolites and energy	null	null
Rv2460c	Rv2890c	hydrolase activity|protein binding|nucleotide binding	structural molecule activity	protein metabolic process|growth	translation|growth	null	Ribosome
Rv2460c	Rv2882c	hydrolase activity|protein binding|nucleotide binding	translation factor activity|nucleic acid binding	protein metabolic process|growth	translation|growth	null	null
Rv0733	Rv3308	kinase activity|nucleotide binding	binding|catalytic activity	nucleobase|nucleoside|nucleotide and nucleic acid metabolic process	carbohydrate metabolic process	Biosynthesis of secondary metabolites	null
Rv2539c	Rv2678c	kinase activity|nucleotide binding	catalytic activity	primary metabolic process|growth	biosynthetic process	Biosynthesis of secondary metabolites	null
Rv1437	Rv3318	kinase activity|nucleotide binding	catalytic activity|electron carrier activity|binding	generation of precursor metabolites and energy|growth	generation of precursor metabolites and energy|generation of precursor metabolites and energy	Microbial metabolism in diverse environments	null
Rv1654	Rv3151	kinase activity|nucleotide binding	catalytic activity|electron carrier activity|binding	primary metabolic process|biosynthetic process|growth	pathogenesis|cell death|generation of precursor metabolites and energy	Biosynthesis of secondary metabolites	null
Rv1437	Rv2982c	kinase activity|nucleotide binding	catalytic activity|nucleotide binding	generation of precursor metabolites and energy|growth	biosynthetic process	Microbial metabolism in diverse environments	null
Rv0733	Rv1436	kinase activity|nucleotide binding	catalytic activity|nucleotide binding	nucleobase|nucleoside|nucleotide and nucleic acid metabolic process	generation of precursor metabolites and energy|growth	Biosynthesis of secondary metabolites	Microbial metabolism in diverse environments
Rv1437	Rv3010c	kinase activity|nucleotide binding	kinase activity|nucleotide binding	generation of precursor metabolites and energy|growth	carbohydrate metabolic process|generation of precursor metabolites and energy	Microbial metabolism in diverse environments	null
Rv1437	Rv2539c	kinase activity|nucleotide binding	kinase activity|nucleotide binding	generation of precursor metabolites and energy|growth	primary metabolic process|growth	Microbial metabolism in diverse environments	Biosynthesis of secondary metabolites
Rv1437	Rv3418c	kinase activity|nucleotide binding	nucleotide binding	generation of precursor metabolites and energy|growth	protein metabolic process|response to stress|growth|transcription|cellular component organization	Microbial metabolism in diverse environments	null
Rv1617	Rv2373c	kinase activity|nucleotide binding	nucleotide binding|protein binding	generation of precursor metabolites and energy|growth	DNA metabolic process|protein metabolic process|response to stress|growth	Microbial metabolism in diverse environments	null
Rv1617	Rv2855	kinase activity|nucleotide binding	protein binding|catalytic activity|nucleotide binding	generation of precursor metabolites and energy|growth	growth|cellular homeostasis|metabolic process	Microbial metabolism in diverse environments	null
Rv1437	Rv3624c	kinase activity|nucleotide binding	transferase activity|binding	generation of precursor metabolites and energy|growth	biosynthetic process	Microbial metabolism in diverse environments	null
Rv1654	Rv1656	kinase activity|nucleotide binding	transferase activity|binding	primary metabolic process|biosynthetic process|growth	primary metabolic process|growth|cellular component organization	Biosynthesis of secondary metabolites	null
Rv0733	Rv1389	kinase activity|nucleotide binding	transferase activity|nucleotide binding	nucleobase|nucleoside|nucleotide and nucleic acid metabolic process	metabolic process|growth	Biosynthesis of secondary metabolites	Metabolic pathways
Rv1437	Rv2882c	kinase activity|nucleotide binding	translation factor activity|nucleic acid binding	generation of precursor metabolites and energy|growth	translation|growth	Microbial metabolism in diverse environments	null
Rv0533c	Rv3530c	lipid binding|transferase activity|protein binding	binding|catalytic activity	biosynthetic process	metabolic process	null	null
Rv0533c	Rv3485c	lipid binding|transferase activity|protein binding	binding|catalytic activity	biosynthetic process	metabolic process	null	null
Rv0533c	Rv2461c	lipid binding|transferase activity|protein binding	hydrolase activity|nucleotide binding	biosynthetic process	protein metabolic process	null	null
Rv0533c	Rv2243	lipid binding|transferase activity|protein binding	transferase activity|protein binding	biosynthetic process	biosynthetic process	null	Metabolic pathways
Rv0629c	Rv0638	nuclease activity|nucleotide binding	transporter activity	DNA metabolic process	protein transport|growth	Homologous recombination	null
Rv1461	Rv1464	nuclease activity|protein binding	protein binding|transferase activity	DNA metabolic process|biosynthetic process|protein metabolic process|growth	primary metabolic process|growth	null	null
Rv2440c	Rv2554c	nucleotide binding	nucleic acid binding|nuclease activity	growth	DNA metabolic process|growth	null	null
Rv2152c	Rv2153c	nucleotide binding|catalytic activity	carbohydrate binding|transferase activity	cellular component organization|cell cycle|carbohydrate metabolic process|growth	cellular component organization|cell cycle|carbohydrate metabolic process|nucleobase|nucleoside|nucleotide and nucleic acid metabolic process|growth	Metabolic pathways	Metabolic pathways
Rv2152c	Rv2155c	nucleotide binding|catalytic activity	protein binding|nucleotide binding|catalytic activity	cellular component organization|cell cycle|carbohydrate metabolic process|growth	cellular component organization|cell cycle|carbohydrate metabolic process|growth	Metabolic pathways	null
Rv3009c	Rv3460c	nucleotide binding|catalytic activity	RNA binding|structural molecule activity	translation|growth	translation	Metabolic pathways	Ribosome
Rv2222c	Rv2780	nucleotide binding|hydrolase activity	catalytic activity|binding	primary metabolic process|cellular component organization	response to stress|cellular component organization|metabolic process	Two|component system	null
Rv2457c	Rv3003c	nucleotide binding|hydrolase activity|protein binding	binding|transferase activity	protein metabolic process|growth	primary metabolic process|growth	null	null
Rv0254c	Rv2848c	nucleotide binding|kinase activity	hydrolase activity	biosynthetic process	primary metabolic process|biosynthetic process	Metabolic pathways	null
Rv0254c	Rv2236c	nucleotide binding|kinase activity	null	biosynthetic process	biosynthetic process	Metabolic pathways	null
Rv0254c	Rv2208	nucleotide binding|kinase activity	transferase activity	biosynthetic process	biosynthetic process	Metabolic pathways	null
Rv0440	Rv0946c	nucleotide binding|protein binding	catalytic activity	response to stress|protein metabolic process|growth	carbohydrate metabolic process|generation of precursor metabolites and energy|growth	Tuberculosis	Microbial metabolism in diverse environments
Rv0440	Rv1638	nucleotide binding|protein binding	DNA binding|nucleotide binding|nuclease activity	response to stress|protein metabolic process|growth	DNA metabolic process|response to stress|symbiosis|encompassing mutualism through parasitism	Tuberculosis	null
Rv0350	Rv3914	nucleotide binding|protein binding	electron carrier activity|catalytic activity	response to stress|growth|protein modification process	transport|generation of precursor metabolites and energy|cellular homeostasis	Tuberculosis	null
Rv0440	Rv2460c	nucleotide binding|protein binding	hydrolase activity|protein binding|nucleotide binding	response to stress|protein metabolic process|growth	protein metabolic process|growth	Tuberculosis	null
Rv0440	Rv0957	nucleotide binding|protein binding	hydrolase activity|transferase activity	response to stress|protein metabolic process|growth	nucleobase|nucleoside|nucleotide and nucleic acid metabolic process|growth	Tuberculosis	null
Rv0352	Rv1617	nucleotide binding|protein binding	kinase activity|nucleotide binding	DNA metabolic process|protein metabolic process|response to stress|growth	generation of precursor metabolites and energy|growth	null	Microbial metabolism in diverse environments
Rv2373c	Rv3418c	nucleotide binding|protein binding	nucleotide binding	DNA metabolic process|protein metabolic process|response to stress|growth	protein metabolic process|response to stress|growth|transcription|cellular component organization	null	null
Rv2299c	Rv2883c	nucleotide binding|protein binding	nucleotide binding|transferase activity	protein metabolic process|response to stress	biosynthetic process|primary metabolic process|growth	null	Metabolic pathways
Rv2299c	Rv3610c	nucleotide binding|protein binding	peptidase activity|nucleotide binding	protein metabolic process|response to stress	protein metabolic process|cell cycle|growth	null	null
Rv0351	Rv2890c	nucleotide binding|protein binding	structural molecule activity	protein metabolic process|response to stress|mitochondrion organization|growth	translation|growth	null	Ribosome
Rv0440	Rv0651	nucleotide binding|protein binding	structural molecule activity	response to stress|protein metabolic process|growth	translation|growth	Tuberculosis	Ribosome
Rv0352	Rv0704	nucleotide binding|protein binding	structural molecule activity|transferase activity|RNA binding	DNA metabolic process|protein metabolic process|response to stress|growth	translation|growth	null	Ribosome
Rv0703	Rv3460c	nucleotide binding|structural molecule activity|RNA binding	RNA binding|structural molecule activity	translation|growth	translation	Ribosome	Ribosome
Rv0703	Rv0717	nucleotide binding|structural molecule activity|RNA binding	structural molecule activity|RNA binding	translation|growth	translation	Ribosome	Ribosome
Rv0703	Rv2056c	nucleotide binding|structural molecule activity|RNA binding	structural molecule activity|RNA binding	translation|growth	translation	Ribosome	Ribosome
Rv0703	Rv0721	nucleotide binding|structural molecule activity|RNA binding	structural molecule activity|RNA binding	translation|growth	translation|growth	Ribosome	Ribosome
Rv0703	Rv0718	nucleotide binding|structural molecule activity|RNA binding	structural molecule activity|RNA binding	translation|growth	translation|growth	Ribosome	Ribosome
Rv0703	Rv3459c	nucleotide binding|structural molecule activity|RNA binding	structural molecule activity|RNA binding	translation|growth	translation|growth	Ribosome	Ribosome
Rv0703	Rv0707	nucleotide binding|structural molecule activity|RNA binding	structural molecule activity|RNA binding	translation|growth	translation|growth	Ribosome	Ribosome
Rv0703	Rv0705	nucleotide binding|structural molecule activity|RNA binding	structural molecule activity|RNA binding	translation|growth	translation|growth	Ribosome	Ribosome
Rv0703	Rv3462c	nucleotide binding|structural molecule activity|RNA binding	translation factor activity|nucleic acid binding	translation|growth	growth	Ribosome	null
Rv2883c	Rv3024c	nucleotide binding|transferase activity	RNA binding|nucleotide binding|transferase activity	biosynthetic process|primary metabolic process|growth	nucleobase|nucleoside|nucleotide and nucleic acid metabolic process	Metabolic pathways	null
Rv1213	Rv1326c	nucleotide binding|transferase activity	transferase activity|hydrolase activity|protein binding	generation of precursor metabolites and energy|biosynthetic process	generation of precursor metabolites and energy|biosynthetic process|growth	Metabolic pathways	Metabolic pathways
Rv1310	Rv3457c	nucleotide binding|transporter activity	DNA binding|transferase activity|protein binding	ion transport|growth	transcription|growth	Metabolic pathways	null
Rv1308	Rv1437	nucleotide binding|transporter activity	kinase activity|nucleotide binding	ion transport|growth	generation of precursor metabolites and energy|growth	Metabolic pathways	Microbial metabolism in diverse environments
Rv1308	Rv2534c	nucleotide binding|transporter activity	translation factor activity|nucleic acid binding	ion transport|growth	growth	Metabolic pathways	null
Rv0865	Rv1163	null	catalytic activity	biosynthetic process	metabolic process	null	Two|component system
Rv1826	Rv1832	null	catalytic activity|binding	primary metabolic process	primary metabolic process|growth	null	null
Rv1301	Rv3421c	null	peptidase activity	growth	protein metabolic process	null	null
Rv0527	Rv1449c	null	transferase activity|binding	cellular component organization|growth|metabolic process	growth	null	null
Rv2031c	Rv3417c	protein binding	protein binding|nucleotide binding	response to stress|growth|protein modification process|cellular component organization|symbiosis|encompassing mutualism through parasitism|response to biotic stimulus	protein metabolic process|response to stress|growth|cellular component organization	null	null
Rv0017c	Rv2156c	protein binding	transferase activity	cellular component organization|cell cycle|carbohydrate metabolic process	cellular component organization|cell cycle|carbohydrate metabolic process|growth	null	null
Rv0384c	Rv3418c	protein binding|nucleotide binding|hydrolase activity	nucleotide binding	response to stress|protein metabolic process|growth	protein metabolic process|response to stress|growth|transcription|cellular component organization	null	null
Rv1463	Rv1464	protein binding|nucleotide binding|hydrolase activity	protein binding|transferase activity	transport|growth	primary metabolic process|growth	null	null
Rv1248c	Rv3318	protein binding|transferase activity|electron carrier activity	catalytic activity|electron carrier activity|binding	generation of precursor metabolites and energy|generation of precursor metabolites and energy|growth	generation of precursor metabolites and energy|generation of precursor metabolites and energy	null	null
Rv1649	Rv2056c	RNA binding|catalytic activity|nucleotide binding	structural molecule activity|RNA binding	translation|growth	translation	Aminoacyl|tRNA biosynthesis	Ribosome
Rv1649	Rv3459c	RNA binding|catalytic activity|nucleotide binding	structural molecule activity|RNA binding	translation|growth	translation|growth	Aminoacyl|tRNA biosynthesis	Ribosome
Rv1650	Rv2056c	RNA binding|catalytic activity|nucleotide binding	structural molecule activity|RNA binding	translation|nucleobase|nucleoside|nucleotide and nucleic acid metabolic process|growth	translation	Aminoacyl|tRNA biosynthesis	Ribosome
Rv0641	Rv2428	RNA binding|structural molecule activity	antioxidant activity|protein binding|catalytic activity	nucleobase|nucleoside|nucleotide and nucleic acid metabolic process|translation	cellular homeostasis|cellular component organization|response to stress|metabolic process	Ribosome	null
Rv0682	Rv1613	RNA binding|structural molecule activity	catalytic activity	translation|growth|response to stimulus	growth	Ribosome	null
Rv0682	Rv2737c	RNA binding|structural molecule activity	DNA binding|nuclease activity|nucleotide binding	translation|growth|response to stimulus	DNA metabolic process|response to stress|response to abiotic stimulus|protein metabolic process	Ribosome	null
Rv1630	Rv2460c	RNA binding|structural molecule activity	hydrolase activity|protein binding|nucleotide binding	translation|growth	protein metabolic process|growth	Ribosome	null
Rv0716	Rv3240c	RNA binding|structural molecule activity	nucleotide binding|hydrolase activity|protein binding	translation|growth	protein transport|growth	Ribosome	null
Rv0683	Rv0703	RNA binding|structural molecule activity	nucleotide binding|structural molecule activity|RNA binding	translation|growth	translation|growth	Ribosome	Ribosome
Rv0682	Rv1310	RNA binding|structural molecule activity	nucleotide binding|transporter activity	translation|growth|response to stimulus	ion transport|growth	Ribosome	Metabolic pathways
Rv1630	Rv1650	RNA binding|structural molecule activity	RNA binding|catalytic activity|nucleotide binding	translation|growth	translation|nucleobase|nucleoside|nucleotide and nucleic acid metabolic process|growth	Ribosome	Aminoacyl|tRNA biosynthesis
Rv0683	Rv1650	RNA binding|structural molecule activity	RNA binding|catalytic activity|nucleotide binding	translation|growth	translation|nucleobase|nucleoside|nucleotide and nucleic acid metabolic process|growth	Ribosome	Aminoacyl|tRNA biosynthesis
Rv0716	Rv1650	RNA binding|structural molecule activity	RNA binding|catalytic activity|nucleotide binding	translation|growth	translation|nucleobase|nucleoside|nucleotide and nucleic acid metabolic process|growth	Ribosome	Aminoacyl|tRNA biosynthesis
Rv0682	Rv2555c	RNA binding|structural molecule activity	RNA binding|catalytic activity|nucleotide binding	translation|growth|response to stimulus	translation|growth	Ribosome	null
Rv1630	Rv3460c	RNA binding|structural molecule activity	RNA binding|structural molecule activity	translation|growth	translation	Ribosome	Ribosome
Rv0708	Rv3460c	RNA binding|structural molecule activity	RNA binding|structural molecule activity	translation|growth	translation	Ribosome	Ribosome
Rv0716	Rv1630	RNA binding|structural molecule activity	RNA binding|structural molecule activity	translation|growth	translation|growth	Ribosome	Ribosome
Rv0683	Rv1630	RNA binding|structural molecule activity	RNA binding|structural molecule activity	translation|growth	translation|growth	Ribosome	Ribosome
Rv0683	Rv0716	RNA binding|structural molecule activity	RNA binding|structural molecule activity	translation|growth	translation|growth	Ribosome	Ribosome
Rv0683	Rv0708	RNA binding|structural molecule activity	RNA binding|structural molecule activity	translation|growth	translation|growth	Ribosome	Ribosome
Rv0708	Rv1630	RNA binding|structural molecule activity	RNA binding|structural molecule activity	translation|growth	translation|growth	Ribosome	Ribosome
Rv0682	Rv1630	RNA binding|structural molecule activity	RNA binding|structural molecule activity	translation|growth|response to stimulus	translation|growth	Ribosome	Ribosome
Rv0682	Rv0716	RNA binding|structural molecule activity	RNA binding|structural molecule activity	translation|growth|response to stimulus	translation|growth	Ribosome	Ribosome
Rv0641	Rv2906c	RNA binding|structural molecule activity	RNA binding|transferase activity	nucleobase|nucleoside|nucleotide and nucleic acid metabolic process|translation	growth	Ribosome	null
Rv0716	Rv2906c	RNA binding|structural molecule activity	RNA binding|transferase activity	translation|growth	growth	Ribosome	null
Rv0708	Rv2906c	RNA binding|structural molecule activity	RNA binding|transferase activity	translation|growth	growth	Ribosome	null
Rv0683	Rv2906c	RNA binding|structural molecule activity	RNA binding|transferase activity	translation|growth	growth	Ribosome	null
Rv0682	Rv2906c	RNA binding|structural molecule activity	RNA binding|transferase activity	translation|growth|response to stimulus	growth	Ribosome	null
Rv3460c	Rv3461c	RNA binding|structural molecule activity	structural molecule activity	translation	translation	Ribosome	null
Rv0716	Rv3442c	RNA binding|structural molecule activity	structural molecule activity	translation|growth	translation	Ribosome	Ribosome
Rv0683	Rv2058c	RNA binding|structural molecule activity	structural molecule activity	translation|growth	translation	Ribosome	Ribosome
Rv1630	Rv3443c	RNA binding|structural molecule activity	structural molecule activity	translation|growth	translation|growth	Ribosome	Ribosome
Rv1630	Rv2904c	RNA binding|structural molecule activity	structural molecule activity	translation|growth	translation|growth	Ribosome	Ribosome
Rv0708	Rv0709	RNA binding|structural molecule activity	structural molecule activity	translation|growth	translation|growth	Ribosome	Ribosome
Rv0683	Rv0709	RNA binding|structural molecule activity	structural molecule activity	translation|growth	translation|growth	Ribosome	Ribosome
Rv0683	Rv3443c	RNA binding|structural molecule activity	structural molecule activity	translation|growth	translation|growth	Ribosome	Ribosome
Rv0716	Rv2890c	RNA binding|structural molecule activity	structural molecule activity	translation|growth	translation|growth	Ribosome	Ribosome
Rv0708	Rv2890c	RNA binding|structural molecule activity	structural molecule activity	translation|growth	translation|growth	Ribosome	Ribosome
Rv0682	Rv3456c	RNA binding|structural molecule activity	structural molecule activity	translation|growth|response to stimulus	translation	Ribosome	Ribosome
Rv0682	Rv2058c	RNA binding|structural molecule activity	structural molecule activity	translation|growth|response to stimulus	translation	Ribosome	Ribosome
Rv0682	Rv2904c	RNA binding|structural molecule activity	structural molecule activity	translation|growth|response to stimulus	translation|growth	Ribosome	Ribosome
Rv0682	Rv0709	RNA binding|structural molecule activity	structural molecule activity	translation|growth|response to stimulus	translation|growth	Ribosome	Ribosome
Rv0683	Rv1298	RNA binding|structural molecule activity	structural molecule activity|electron carrier activity|RNA binding	translation|growth	translation|growth	Ribosome	Ribosome
Rv0641	Rv2412	RNA binding|structural molecule activity	structural molecule activity|RNA binding	nucleobase|nucleoside|nucleotide and nucleic acid metabolic process|translation	translation|growth	Ribosome	Ribosome
Rv0716	Rv2056c	RNA binding|structural molecule activity	structural molecule activity|RNA binding	translation|growth	translation	Ribosome	Ribosome
Rv0716	Rv2055c	RNA binding|structural molecule activity	structural molecule activity|RNA binding	translation|growth	translation	Ribosome	Ribosome
Rv0716	Rv0717	RNA binding|structural molecule activity	structural molecule activity|RNA binding	translation|growth	translation	Ribosome	Ribosome
Rv0708	Rv2056c	RNA binding|structural molecule activity	structural molecule activity|RNA binding	translation|growth	translation	Ribosome	Ribosome
Rv0708	Rv2055c	RNA binding|structural molecule activity	structural molecule activity|RNA binding	translation|growth	translation	Ribosome	Ribosome
Rv1630	Rv2056c	RNA binding|structural molecule activity	structural molecule activity|RNA binding	translation|growth	translation	Ribosome	Ribosome
Rv0683	Rv0723	RNA binding|structural molecule activity	structural molecule activity|RNA binding	translation|growth	translation	Ribosome	Ribosome
Rv0708	Rv0717	RNA binding|structural molecule activity	structural molecule activity|RNA binding	translation|growth	translation	Ribosome	Ribosome
Rv0716	Rv3458c	RNA binding|structural molecule activity	structural molecule activity|RNA binding	translation|growth	translation|growth	Ribosome	null
Rv1630	Rv3459c	RNA binding|structural molecule activity	structural molecule activity|RNA binding	translation|growth	translation|growth	Ribosome	Ribosome
Rv1630	Rv2442c	RNA binding|structural molecule activity	structural molecule activity|RNA binding	translation|growth	translation|growth	Ribosome	Ribosome
Rv0716	Rv3459c	RNA binding|structural molecule activity	structural molecule activity|RNA binding	translation|growth	translation|growth	Ribosome	Ribosome
Rv0708	Rv3459c	RNA binding|structural molecule activity	structural molecule activity|RNA binding	translation|growth	translation|growth	Ribosome	Ribosome
Rv0708	Rv0721	RNA binding|structural molecule activity	structural molecule activity|RNA binding	translation|growth	translation|growth	Ribosome	Ribosome
Rv0708	Rv0710	RNA binding|structural molecule activity	structural molecule activity|RNA binding	translation|growth	translation|growth	Ribosome	Ribosome
Rv0683	Rv0720	RNA binding|structural molecule activity	structural molecule activity|RNA binding	translation|growth	translation|growth	Ribosome	Ribosome
Rv0683	Rv0715	RNA binding|structural molecule activity	structural molecule activity|RNA binding	translation|growth	translation|growth	Ribosome	Ribosome
Rv0716	Rv0721	RNA binding|structural molecule activity	structural molecule activity|RNA binding	translation|growth	translation|growth	Ribosome	Ribosome
Rv0683	Rv0714	RNA binding|structural molecule activity	structural molecule activity|RNA binding	translation|growth	translation|growth	Ribosome	Ribosome
Rv0682	Rv0720	RNA binding|structural molecule activity	structural molecule activity|RNA binding	translation|growth|response to stimulus	translation|growth	Ribosome	Ribosome
Rv0682	Rv0719	RNA binding|structural molecule activity	structural molecule activity|RNA binding	translation|growth|response to stimulus	translation|growth	Ribosome	Ribosome
Rv0682	Rv0714	RNA binding|structural molecule activity	structural molecule activity|RNA binding	translation|growth|response to stimulus	translation|growth	Ribosome	Ribosome
Rv0682	Rv0702	RNA binding|structural molecule activity	structural molecule activity|RNA binding	translation|growth|response to stimulus	translation|growth	Ribosome	Ribosome
Rv0682	Rv0701	RNA binding|structural molecule activity	structural molecule activity|RNA binding	translation|growth|response to stimulus	translation|growth	Ribosome	Ribosome
Rv0682	Rv2733c	RNA binding|structural molecule activity	transferase activity|binding	translation|growth|response to stimulus	nucleobase|nucleoside|nucleotide and nucleic acid metabolic process	Ribosome	null
Rv1630	Rv2889c	RNA binding|structural molecule activity	translation factor activity|nucleic acid binding	translation|growth	growth	Ribosome	null
Rv0716	Rv3462c	RNA binding|structural molecule activity	translation factor activity|nucleic acid binding	translation|growth	growth	Ribosome	null
Rv0716	Rv2889c	RNA binding|structural molecule activity	translation factor activity|nucleic acid binding	translation|growth	growth	Ribosome	null
Rv0683	Rv2889c	RNA binding|structural molecule activity	translation factor activity|nucleic acid binding	translation|growth	growth	Ribosome	null
Rv0683	Rv0684	RNA binding|structural molecule activity	translation factor activity|nucleic acid binding|hydrolase activity|nucleotide binding	translation|growth	growth	Ribosome	null
Rv0716	Rv2839c	RNA binding|structural molecule activity	translation factor activity|nucleic acid binding|hydrolase activity|nucleotide binding	translation|growth	growth	Ribosome	null
Rv0700	Rv0703	RNA binding|structural molecule activity|protein binding	nucleotide binding|structural molecule activity|RNA binding	translation|growth	translation|growth	Ribosome	Ribosome
Rv0700	Rv1650	RNA binding|structural molecule activity|protein binding	RNA binding|catalytic activity|nucleotide binding	translation|growth	translation|nucleobase|nucleoside|nucleotide and nucleic acid metabolic process|growth	Ribosome	Aminoacyl|tRNA biosynthesis
Rv0700	Rv0716	RNA binding|structural molecule activity|protein binding	RNA binding|structural molecule activity	translation|growth	translation|growth	Ribosome	Ribosome
Rv0700	Rv0708	RNA binding|structural molecule activity|protein binding	RNA binding|structural molecule activity	translation|growth	translation|growth	Ribosome	Ribosome
Rv0700	Rv2906c	RNA binding|structural molecule activity|protein binding	RNA binding|transferase activity	translation|growth	growth	Ribosome	null
Rv0700	Rv2841c	RNA binding|structural molecule activity|protein binding	sequence-specific DNA binding transcription factor activity|RNA binding|protein binding|transcription regulator activity	translation|growth	transcription|growth	Ribosome	null
Rv0700	Rv3456c	RNA binding|structural molecule activity|protein binding	structural molecule activity	translation|growth	translation	Ribosome	Ribosome
Rv0700	Rv2058c	RNA binding|structural molecule activity|protein binding	structural molecule activity	translation|growth	translation	Ribosome	Ribosome
Rv0700	Rv3443c	RNA binding|structural molecule activity|protein binding	structural molecule activity	translation|growth	translation|growth	Ribosome	Ribosome
Rv0700	Rv2904c	RNA binding|structural molecule activity|protein binding	structural molecule activity	translation|growth	translation|growth	Ribosome	Ribosome
Rv0700	Rv2441c	RNA binding|structural molecule activity|protein binding	structural molecule activity	translation|growth	translation|growth	Ribosome	Ribosome
Rv0700	Rv0709	RNA binding|structural molecule activity|protein binding	structural molecule activity	translation|growth	translation|growth	Ribosome	Ribosome
Rv0700	Rv0723	RNA binding|structural molecule activity|protein binding	structural molecule activity|RNA binding	translation|growth	translation	Ribosome	Ribosome
Rv0700	Rv0715	RNA binding|structural molecule activity|protein binding	structural molecule activity|RNA binding	translation|growth	translation|growth	Ribosome	Ribosome
Rv0700	Rv2442c	RNA binding|structural molecule activity|protein binding	structural molecule activity|RNA binding	translation|growth	translation|growth	Ribosome	Ribosome
Rv0700	Rv0720	RNA binding|structural molecule activity|protein binding	structural molecule activity|RNA binding	translation|growth	translation|growth	Ribosome	Ribosome
Rv0700	Rv0719	RNA binding|structural molecule activity|protein binding	structural molecule activity|RNA binding	translation|growth	translation|growth	Ribosome	Ribosome
Rv0700	Rv0714	RNA binding|structural molecule activity|protein binding	structural molecule activity|RNA binding	translation|growth	translation|growth	Ribosome	Ribosome
Rv0700	Rv0701	RNA binding|structural molecule activity|protein binding	structural molecule activity|RNA binding	translation|growth	translation|growth	Ribosome	Ribosome
Rv0700	Rv0704	RNA binding|structural molecule activity|protein binding	structural molecule activity|transferase activity|RNA binding	translation|growth	translation|growth	Ribosome	Ribosome
Rv0700	Rv2889c	RNA binding|structural molecule activity|protein binding	translation factor activity|nucleic acid binding	translation|growth	growth	Ribosome	null
Rv0700	Rv3462c	RNA binding|structural molecule activity|protein binding	translation factor activity|nucleic acid binding	translation|growth	growth	Ribosome	null
Rv0700	Rv2839c	RNA binding|structural molecule activity|protein binding	translation factor activity|nucleic acid binding|hydrolase activity|nucleotide binding	translation|growth	growth	Ribosome	null
Rv2906c	Rv3455c	RNA binding|transferase activity	RNA binding|catalytic activity	growth	nucleobase|nucleoside|nucleotide and nucleic acid metabolic process|growth	null	null
Rv2906c	Rv3460c	RNA binding|transferase activity	RNA binding|structural molecule activity	growth	translation	null	Ribosome
Rv2906c	Rv3442c	RNA binding|transferase activity	structural molecule activity	growth	translation	null	Ribosome
Rv2906c	Rv3459c	RNA binding|transferase activity	structural molecule activity|RNA binding	growth	translation|growth	null	Ribosome
Rv3676	Rv3853	sequence-specific DNA binding transcription factor activity|nucleotide binding|protein binding	enzyme regulator activity	transcription|growth	nucleobase|nucleoside|nucleotide and nucleic acid metabolic process|cellular component organization	null	null
Rv3286c	Rv3687c	sequence-specific DNA binding transcription factor activity|protein binding	protein binding	transcription|lipid metabolic process|response to stress|symbiosis|encompassing mutualism through parasitism	transcription	null	null
Rv2841c	Rv2906c	sequence-specific DNA binding transcription factor activity|RNA binding|protein binding|transcription regulator activity	RNA binding|transferase activity	transcription|growth	growth	null	null
Rv2841c	Rv3456c	sequence-specific DNA binding transcription factor activity|RNA binding|protein binding|transcription regulator activity	structural molecule activity	transcription|growth	translation	null	Ribosome
Rv2841c	Rv3459c	sequence-specific DNA binding transcription factor activity|RNA binding|protein binding|transcription regulator activity	structural molecule activity|RNA binding	transcription|growth	translation|growth	null	Ribosome
Rv0490	Rv1416	signal transducer activity|nucleotide binding	transferase activity	signal transduction|pathogenesis|protein modification process	biosynthetic process|growth	Two|component system	null
Rv1028c	Rv1030	signal transducer activity|protein binding|nucleotide binding	nucleotide binding	signal transduction|response to stress|protein modification process	nucleobase|nucleoside|nucleotide and nucleic acid metabolic process	Two|component system	null
Rv1028c	Rv1031	signal transducer activity|protein binding|nucleotide binding	nucleotide binding	signal transduction|response to stress|protein modification process	null	Two|component system	null
Rv3133c	Rv3241c	signal transducer activity|sequence-specific DNA binding transcription factor activity	binding	signal transduction|response to stress|transcription|pathogenesis	primary metabolic process	Two|component system	null
Rv0652	Rv3846	structural molecule activity	antioxidant activity|protein binding	translation|growth	metabolic process|response to stress|pathogenesis|cellular component organization|metabolic process	Ribosome	null
Rv0652	Rv3628	structural molecule activity	binding|hydrolase activity	translation|growth	metabolic process	Ribosome	null
Rv2441c	Rv2462c	structural molecule activity	catalytic activity	translation|growth	protein metabolic process|cell cycle|response to stress|protein transport	Ribosome	null
Rv0652	Rv3648c	structural molecule activity	DNA binding	translation|growth	transcription|growth	Ribosome	null
Rv3442c	Rv3457c	structural molecule activity	DNA binding|transferase activity|protein binding	translation	transcription|growth	Ribosome	null
Rv2909c	Rv3457c	structural molecule activity	DNA binding|transferase activity|protein binding	translation	transcription|growth	Ribosome	null
Rv0651	Rv3457c	structural molecule activity	DNA binding|transferase activity|protein binding	translation|growth	transcription|growth	Ribosome	null
Rv0652	Rv1223	structural molecule activity	hydrolase activity|protein binding	translation|growth	protein metabolic process|response to stress|growth	Ribosome	null
Rv0651	Rv3418c	structural molecule activity	nucleotide binding	translation|growth	protein metabolic process|response to stress|growth|transcription|cellular component organization	Ribosome	null
Rv0651	Rv1650	structural molecule activity	RNA binding|catalytic activity|nucleotide binding	translation|growth	translation|nucleobase|nucleoside|nucleotide and nucleic acid metabolic process|growth	Ribosome	Aminoacyl|tRNA biosynthesis
Rv2058c	Rv3460c	structural molecule activity	RNA binding|structural molecule activity	translation	translation	Ribosome	Ribosome
Rv2904c	Rv3460c	structural molecule activity	RNA binding|structural molecule activity	translation|growth	translation	Ribosome	Ribosome
Rv0652	Rv3460c	structural molecule activity	RNA binding|structural molecule activity	translation|growth	translation	Ribosome	Ribosome
Rv2441c	Rv3460c	structural molecule activity	RNA binding|structural molecule activity	translation|growth	translation	Ribosome	Ribosome
Rv0709	Rv3460c	structural molecule activity	RNA binding|structural molecule activity	translation|growth	translation	Ribosome	Ribosome
Rv0709	Rv0716	structural molecule activity	RNA binding|structural molecule activity	translation|growth	translation|growth	Ribosome	Ribosome
Rv0652	Rv0682	structural molecule activity	RNA binding|structural molecule activity	translation|growth	translation|growth|response to stimulus	Ribosome	Ribosome
Rv2890c	Rv2906c	structural molecule activity	RNA binding|transferase activity	translation|growth	growth	Ribosome	null
Rv2904c	Rv2906c	structural molecule activity	RNA binding|transferase activity	translation|growth	growth	Ribosome	null
Rv0652	Rv2906c	structural molecule activity	RNA binding|transferase activity	translation|growth	growth	Ribosome	null
Rv0651	Rv2906c	structural molecule activity	RNA binding|transferase activity	translation|growth	growth	Ribosome	null
Rv2058c	Rv3442c	structural molecule activity	structural molecule activity	translation	translation	Ribosome	Ribosome
Rv3442c	Rv3456c	structural molecule activity	structural molecule activity	translation	translation	Ribosome	Ribosome
Rv2909c	Rv3456c	structural molecule activity	structural molecule activity	translation	translation	Ribosome	Ribosome
Rv0634B	Rv3442c	structural molecule activity	structural molecule activity	translation	translation	Ribosome	Ribosome
Rv2058c	Rv2890c	structural molecule activity	structural molecule activity	translation	translation|growth	Ribosome	Ribosome
Rv0652	Rv2058c	structural molecule activity	structural molecule activity	translation|growth	translation	Ribosome	Ribosome
Rv0651	Rv2058c	structural molecule activity	structural molecule activity	translation|growth	translation	Ribosome	Ribosome
Rv2058c	Rv2785c	structural molecule activity	structural molecule activity|RNA binding	translation	translation	Ribosome	Ribosome
Rv1642	Rv1643	structural molecule activity	structural molecule activity|RNA binding	translation	translation	Ribosome	Ribosome
Rv0634B	Rv0717	structural molecule activity	structural molecule activity|RNA binding	translation	translation	Ribosome	Ribosome
Rv2058c	Rv3458c	structural molecule activity	structural molecule activity|RNA binding	translation	translation|growth	Ribosome	null
Rv3456c	Rv3459c	structural molecule activity	structural molecule activity|RNA binding	translation	translation|growth	Ribosome	Ribosome
Rv2058c	Rv3459c	structural molecule activity	structural molecule activity|RNA binding	translation	translation|growth	Ribosome	Ribosome
Rv0634B	Rv0710	structural molecule activity	structural molecule activity|RNA binding	translation	translation|growth	Ribosome	Ribosome
Rv0722	Rv0723	structural molecule activity	structural molecule activity|RNA binding	translation|growth	translation	Ribosome	Ribosome
Rv0709	Rv0717	structural molecule activity	structural molecule activity|RNA binding	translation|growth	translation	Ribosome	Ribosome
Rv0709	Rv0723	structural molecule activity	structural molecule activity|RNA binding	translation|growth	translation	Ribosome	Ribosome
Rv0652	Rv3458c	structural molecule activity	structural molecule activity|RNA binding	translation|growth	translation|growth	Ribosome	null
Rv3443c	Rv3458c	structural molecule activity	structural molecule activity|RNA binding	translation|growth	translation|growth	Ribosome	null
Rv2904c	Rv3459c	structural molecule activity	structural molecule activity|RNA binding	translation|growth	translation|growth	Ribosome	Ribosome
Rv2441c	Rv3459c	structural molecule activity	structural molecule activity|RNA binding	translation|growth	translation|growth	Ribosome	Ribosome
Rv3443c	Rv3459c	structural molecule activity	structural molecule activity|RNA binding	translation|growth	translation|growth	Ribosome	Ribosome
Rv0709	Rv0718	structural molecule activity	structural molecule activity|RNA binding	translation|growth	translation|growth	Ribosome	Ribosome
Rv0709	Rv0715	structural molecule activity	structural molecule activity|RNA binding	translation|growth	translation|growth	Ribosome	Ribosome
Rv0709	Rv0714	structural molecule activity	structural molecule activity|RNA binding	translation|growth	translation|growth	Ribosome	Ribosome
Rv0709	Rv0710	structural molecule activity	structural molecule activity|RNA binding	translation|growth	translation|growth	Ribosome	Ribosome
Rv0652	Rv0718	structural molecule activity	structural molecule activity|RNA binding	translation|growth	translation|growth	Ribosome	Ribosome
Rv0652	Rv0710	structural molecule activity	structural molecule activity|RNA binding	translation|growth	translation|growth	Ribosome	Ribosome
Rv2058c	Rv2889c	structural molecule activity	translation factor activity|nucleic acid binding	translation	growth	Ribosome	null
Rv0652	Rv3462c	structural molecule activity	translation factor activity|nucleic acid binding	translation|growth	growth	Ribosome	null
Rv0722	Rv3462c	structural molecule activity	translation factor activity|nucleic acid binding	translation|growth	growth	Ribosome	null
Rv0651	Rv2889c	structural molecule activity	translation factor activity|nucleic acid binding	translation|growth	growth	Ribosome	null
Rv0651	Rv0684	structural molecule activity	translation factor activity|nucleic acid binding|hydrolase activity|nucleotide binding	translation|growth	growth	Ribosome	null
Rv0634B	Rv0685	structural molecule activity	translation factor activity|nucleic acid binding|hydrolase activity|protein binding|nucleotide binding	translation	response to stress|growth	Ribosome	null
Rv1298	Rv2058c	structural molecule activity|electron carrier activity|RNA binding	structural molecule activity	translation|growth	translation	Ribosome	Ribosome
Rv1298	Rv2056c	structural molecule activity|electron carrier activity|RNA binding	structural molecule activity|RNA binding	translation|growth	translation	Ribosome	Ribosome
Rv1298	Rv2785c	structural molecule activity|electron carrier activity|RNA binding	structural molecule activity|RNA binding	translation|growth	translation	Ribosome	Ribosome
Rv0056	Rv1613	structural molecule activity|RNA binding	catalytic activity	translation	growth	Ribosome	null
Rv2055c	Rv2462c	structural molecule activity|RNA binding	catalytic activity	translation	protein metabolic process|cell cycle|response to stress|protein transport	Ribosome	null
Rv0056	Rv2462c	structural molecule activity|RNA binding	catalytic activity	translation	protein metabolic process|cell cycle|response to stress|protein transport	Ribosome	null
Rv0055	Rv2462c	structural molecule activity|RNA binding	catalytic activity	translation	protein metabolic process|cell cycle|response to stress|protein transport	Ribosome	null
Rv0710	Rv2462c	structural molecule activity|RNA binding	catalytic activity	translation|growth	protein metabolic process|cell cycle|response to stress|protein transport	Ribosome	null
Rv0640	Rv2462c	structural molecule activity|RNA binding	catalytic activity	translation|growth	protein metabolic process|cell cycle|response to stress|protein transport	Ribosome	null
Rv2442c	Rv2462c	structural molecule activity|RNA binding	catalytic activity	translation|growth	protein metabolic process|cell cycle|response to stress|protein transport	Ribosome	null
Rv0719	Rv2763c	structural molecule activity|RNA binding	catalytic activity|nucleotide binding	translation|growth	nucleobase|nucleoside|nucleotide and nucleic acid metabolic process	Ribosome	Metabolic pathways
Rv1643	Rv3708c	structural molecule activity|RNA binding	catalytic activity|protein binding|nucleotide binding	translation	primary metabolic process|biosynthetic process|growth	Ribosome	null
Rv0721	Rv2995c	structural molecule activity|RNA binding	catalytic activity|protein binding|nucleotide binding	translation|growth	primary metabolic process|growth	Ribosome	Biosynthesis of secondary metabolites
Rv0710	Rv3648c	structural molecule activity|RNA binding	DNA binding	translation|growth	transcription|growth	Ribosome	null
Rv0053	Rv2343c	structural molecule activity|RNA binding	DNA binding|transferase activity	translation	DNA metabolic process|transcription|growth	Ribosome	null
Rv0720	Rv3457c	structural molecule activity|RNA binding	DNA binding|transferase activity|protein binding	translation|growth	transcription|growth	Ribosome	null
Rv0718	Rv3457c	structural molecule activity|RNA binding	DNA binding|transferase activity|protein binding	translation|growth	transcription|growth	Ribosome	null
Rv0714	Rv3457c	structural molecule activity|RNA binding	DNA binding|transferase activity|protein binding	translation|growth	transcription|growth	Ribosome	null
Rv0706	Rv3457c	structural molecule activity|RNA binding	DNA binding|transferase activity|protein binding	translation|growth	transcription|growth	Ribosome	null
Rv0640	Rv3457c	structural molecule activity|RNA binding	DNA binding|transferase activity|protein binding	translation|growth	transcription|growth	Ribosome	null
Rv0701	Rv2461c	structural molecule activity|RNA binding	hydrolase activity|nucleotide binding	translation|growth	protein metabolic process	Ribosome	null
Rv0705	Rv0733	structural molecule activity|RNA binding	kinase activity|nucleotide binding	translation|growth	nucleobase|nucleoside|nucleotide and nucleic acid metabolic process	Ribosome	Biosynthesis of secondary metabolites
Rv0714	Rv2539c	structural molecule activity|RNA binding	kinase activity|nucleotide binding	translation|growth	primary metabolic process|growth	Ribosome	Biosynthesis of secondary metabolites
Rv0705	Rv2539c	structural molecule activity|RNA binding	kinase activity|nucleotide binding	translation|growth	primary metabolic process|growth	Ribosome	Biosynthesis of secondary metabolites
Rv0053	Rv2783c	structural molecule activity|RNA binding	nuclease activity|RNA binding|transferase activity	translation	nucleobase|nucleoside|nucleotide and nucleic acid metabolic process	Ribosome	null
Rv0053	Rv0409	structural molecule activity|RNA binding	nucleotide binding|kinase activity	translation	metabolic process	Ribosome	null
Rv2056c	Rv2555c	structural molecule activity|RNA binding	RNA binding|catalytic activity|nucleotide binding	translation	translation|growth	Ribosome	null
Rv0701	Rv2555c	structural molecule activity|RNA binding	RNA binding|catalytic activity|nucleotide binding	translation|growth	translation|growth	Ribosome	null
Rv0705	Rv1689	structural molecule activity|RNA binding	RNA binding|catalytic activity|nucleotide binding	translation|growth	translation|growth	Ribosome	null
Rv0718	Rv2555c	structural molecule activity|RNA binding	RNA binding|catalytic activity|nucleotide binding	translation|growth	translation|growth	Ribosome	null
Rv0706	Rv2555c	structural molecule activity|RNA binding	RNA binding|catalytic activity|nucleotide binding	translation|growth	translation|growth	Ribosome	null
Rv0705	Rv2555c	structural molecule activity|RNA binding	RNA binding|catalytic activity|nucleotide binding	translation|growth	translation|growth	Ribosome	null
Rv0720	Rv1650	structural molecule activity|RNA binding	RNA binding|catalytic activity|nucleotide binding	translation|growth	translation|nucleobase|nucleoside|nucleotide and nucleic acid metabolic process|growth	Ribosome	Aminoacyl|tRNA biosynthesis
Rv0702	Rv1650	structural molecule activity|RNA binding	RNA binding|catalytic activity|nucleotide binding	translation|growth	translation|nucleobase|nucleoside|nucleotide and nucleic acid metabolic process|growth	Ribosome	Aminoacyl|tRNA biosynthesis
Rv0714	Rv1650	structural molecule activity|RNA binding	RNA binding|catalytic activity|nucleotide binding	translation|growth	translation|nucleobase|nucleoside|nucleotide and nucleic acid metabolic process|growth	Ribosome	Aminoacyl|tRNA biosynthesis
Rv0706	Rv1650	structural molecule activity|RNA binding	RNA binding|catalytic activity|nucleotide binding	translation|growth	translation|nucleobase|nucleoside|nucleotide and nucleic acid metabolic process|growth	Ribosome	Aminoacyl|tRNA biosynthesis
Rv0721	Rv1650	structural molecule activity|RNA binding	RNA binding|catalytic activity|nucleotide binding	translation|growth	translation|nucleobase|nucleoside|nucleotide and nucleic acid metabolic process|growth	Ribosome	Aminoacyl|tRNA biosynthesis
Rv0718	Rv1650	structural molecule activity|RNA binding	RNA binding|catalytic activity|nucleotide binding	translation|growth	translation|nucleobase|nucleoside|nucleotide and nucleic acid metabolic process|growth	Ribosome	Aminoacyl|tRNA biosynthesis
Rv0701	Rv1650	structural molecule activity|RNA binding	RNA binding|catalytic activity|nucleotide binding	translation|growth	translation|nucleobase|nucleoside|nucleotide and nucleic acid metabolic process|growth	Ribosome	Aminoacyl|tRNA biosynthesis
Rv0705	Rv1650	structural molecule activity|RNA binding	RNA binding|catalytic activity|nucleotide binding	translation|growth	translation|nucleobase|nucleoside|nucleotide and nucleic acid metabolic process|growth	Ribosome	Aminoacyl|tRNA biosynthesis
Rv0702	Rv2752c	structural molecule activity|RNA binding	RNA binding|nuclease activity	translation|growth	null	Ribosome	null
Rv1643	Rv3460c	structural molecule activity|RNA binding	RNA binding|structural molecule activity	translation	translation	Ribosome	Ribosome
Rv0723	Rv3460c	structural molecule activity|RNA binding	RNA binding|structural molecule activity	translation	translation	Ribosome	Ribosome
Rv0723	Rv1630	structural molecule activity|RNA binding	RNA binding|structural molecule activity	translation	translation|growth	Ribosome	Ribosome
Rv0055	Rv0708	structural molecule activity|RNA binding	RNA binding|structural molecule activity	translation	translation|growth	Ribosome	Ribosome
Rv0053	Rv0708	structural molecule activity|RNA binding	RNA binding|structural molecule activity	translation	translation|growth	Ribosome	Ribosome
Rv0055	Rv0716	structural molecule activity|RNA binding	RNA binding|structural molecule activity	translation	translation|growth	Ribosome	Ribosome
Rv0714	Rv3460c	structural molecule activity|RNA binding	RNA binding|structural molecule activity	translation|growth	translation	Ribosome	Ribosome
Rv2442c	Rv3460c	structural molecule activity|RNA binding	RNA binding|structural molecule activity	translation|growth	translation	Ribosome	Ribosome
Rv0719	Rv3460c	structural molecule activity|RNA binding	RNA binding|structural molecule activity	translation|growth	translation	Ribosome	Ribosome
Rv0701	Rv3460c	structural molecule activity|RNA binding	RNA binding|structural molecule activity	translation|growth	translation	Ribosome	Ribosome
Rv0702	Rv1630	structural molecule activity|RNA binding	RNA binding|structural molecule activity	translation|growth	translation|growth	Ribosome	Ribosome
Rv0720	Rv1630	structural molecule activity|RNA binding	RNA binding|structural molecule activity	translation|growth	translation|growth	Ribosome	Ribosome
Rv0705	Rv0716	structural molecule activity|RNA binding	RNA binding|structural molecule activity	translation|growth	translation|growth	Ribosome	Ribosome
Rv0705	Rv0708	structural molecule activity|RNA binding	RNA binding|structural molecule activity	translation|growth	translation|growth	Ribosome	Ribosome
Rv0701	Rv1630	structural molecule activity|RNA binding	RNA binding|structural molecule activity	translation|growth	translation|growth	Ribosome	Ribosome
Rv0640	Rv1630	structural molecule activity|RNA binding	RNA binding|structural molecule activity	translation|growth	translation|growth	Ribosome	Ribosome
Rv0719	Rv1630	structural molecule activity|RNA binding	RNA binding|structural molecule activity	translation|growth	translation|growth	Ribosome	Ribosome
Rv0718	Rv1630	structural molecule activity|RNA binding	RNA binding|structural molecule activity	translation|growth	translation|growth	Ribosome	Ribosome
Rv0714	Rv1630	structural molecule activity|RNA binding	RNA binding|structural molecule activity	translation|growth	translation|growth	Ribosome	Ribosome
Rv0706	Rv1630	structural molecule activity|RNA binding	RNA binding|structural molecule activity	translation|growth	translation|growth	Ribosome	Ribosome
Rv0707	Rv1630	structural molecule activity|RNA binding	RNA binding|structural molecule activity	translation|growth	translation|growth	Ribosome	Ribosome
Rv0640	Rv0683	structural molecule activity|RNA binding	RNA binding|structural molecule activity	translation|growth	translation|growth	Ribosome	Ribosome
Rv0056	Rv0700	structural molecule activity|RNA binding	RNA binding|structural molecule activity|protein binding	translation	translation|growth	Ribosome	Ribosome
Rv0640	Rv0700	structural molecule activity|RNA binding	RNA binding|structural molecule activity|protein binding	translation|growth	translation|growth	Ribosome	Ribosome
Rv2056c	Rv2906c	structural molecule activity|RNA binding	RNA binding|transferase activity	translation	growth	Ribosome	null
Rv2785c	Rv2906c	structural molecule activity|RNA binding	RNA binding|transferase activity	translation	growth	Ribosome	null
Rv0723	Rv2906c	structural molecule activity|RNA binding	RNA binding|transferase activity	translation	growth	Ribosome	null
Rv0055	Rv2906c	structural molecule activity|RNA binding	RNA binding|transferase activity	translation	growth	Ribosome	null
Rv0721	Rv2906c	structural molecule activity|RNA binding	RNA binding|transferase activity	translation|growth	growth	Ribosome	null
Rv0719	Rv2906c	structural molecule activity|RNA binding	RNA binding|transferase activity	translation|growth	growth	Ribosome	null
Rv0706	Rv2906c	structural molecule activity|RNA binding	RNA binding|transferase activity	translation|growth	growth	Ribosome	null
Rv0705	Rv2906c	structural molecule activity|RNA binding	RNA binding|transferase activity	translation|growth	growth	Ribosome	null
Rv0702	Rv2906c	structural molecule activity|RNA binding	RNA binding|transferase activity	translation|growth	growth	Ribosome	null
Rv0640	Rv2906c	structural molecule activity|RNA binding	RNA binding|transferase activity	translation|growth	growth	Ribosome	null
Rv0720	Rv2906c	structural molecule activity|RNA binding	RNA binding|transferase activity	translation|growth	growth	Ribosome	null
Rv0718	Rv2906c	structural molecule activity|RNA binding	RNA binding|transferase activity	translation|growth	growth	Ribosome	null
Rv0701	Rv2906c	structural molecule activity|RNA binding	RNA binding|transferase activity	translation|growth	growth	Ribosome	null
Rv2056c	Rv2841c	structural molecule activity|RNA binding	sequence-specific DNA binding transcription factor activity|RNA binding|protein binding|transcription regulator activity	translation	transcription|growth	Ribosome	null
Rv0714	Rv2841c	structural molecule activity|RNA binding	sequence-specific DNA binding transcription factor activity|RNA binding|protein binding|transcription regulator activity	translation|growth	transcription|growth	Ribosome	null
Rv0718	Rv2841c	structural molecule activity|RNA binding	sequence-specific DNA binding transcription factor activity|RNA binding|protein binding|transcription regulator activity	translation|growth	transcription|growth	Ribosome	null
Rv0705	Rv2841c	structural molecule activity|RNA binding	sequence-specific DNA binding transcription factor activity|RNA binding|protein binding|transcription regulator activity	translation|growth	transcription|growth	Ribosome	null
Rv0640	Rv2841c	structural molecule activity|RNA binding	sequence-specific DNA binding transcription factor activity|RNA binding|protein binding|transcription regulator activity	translation|growth	transcription|growth	Ribosome	null
Rv2056c	Rv2058c	structural molecule activity|RNA binding	structural molecule activity	translation	translation	Ribosome	Ribosome
Rv2056c	Rv3456c	structural molecule activity|RNA binding	structural molecule activity	translation	translation	Ribosome	Ribosome
Rv2055c	Rv3456c	structural molecule activity|RNA binding	structural molecule activity	translation	translation	Ribosome	Ribosome
Rv0053	Rv3456c	structural molecule activity|RNA binding	structural molecule activity	translation	translation	Ribosome	Ribosome
Rv2785c	Rv3443c	structural molecule activity|RNA binding	structural molecule activity	translation	translation|growth	Ribosome	Ribosome
Rv0723	Rv2890c	structural molecule activity|RNA binding	structural molecule activity	translation	translation|growth	Ribosome	Ribosome
Rv2056c	Rv3443c	structural molecule activity|RNA binding	structural molecule activity	translation	translation|growth	Ribosome	Ribosome
Rv0056	Rv2890c	structural molecule activity|RNA binding	structural molecule activity	translation	translation|growth	Ribosome	Ribosome
Rv0053	Rv3443c	structural molecule activity|RNA binding	structural molecule activity	translation	translation|growth	Ribosome	Ribosome
Rv0053	Rv0651	structural molecule activity|RNA binding	structural molecule activity	translation	translation|growth	Ribosome	Ribosome
Rv0055	Rv3443c	structural molecule activity|RNA binding	structural molecule activity	translation	translation|growth	Ribosome	Ribosome
Rv3459c	Rv3461c	structural molecule activity|RNA binding	structural molecule activity	translation|growth	translation	Ribosome	null
Rv0718	Rv3461c	structural molecule activity|RNA binding	structural molecule activity	translation|growth	translation	Ribosome	null
Rv0710	Rv3461c	structural molecule activity|RNA binding	structural molecule activity	translation|growth	translation	Ribosome	null
Rv0707	Rv3461c	structural molecule activity|RNA binding	structural molecule activity	translation|growth	translation	Ribosome	null
Rv0702	Rv3442c	structural molecule activity|RNA binding	structural molecule activity	translation|growth	translation	Ribosome	Ribosome
Rv0701	Rv3442c	structural molecule activity|RNA binding	structural molecule activity	translation|growth	translation	Ribosome	Ribosome
Rv0640	Rv3442c	structural molecule activity|RNA binding	structural molecule activity	translation|growth	translation	Ribosome	Ribosome
Rv0719	Rv3442c	structural molecule activity|RNA binding	structural molecule activity	translation|growth	translation	Ribosome	Ribosome
Rv0715	Rv3442c	structural molecule activity|RNA binding	structural molecule activity	translation|growth	translation	Ribosome	Ribosome
Rv0720	Rv3442c	structural molecule activity|RNA binding	structural molecule activity	translation|growth	translation	Ribosome	Ribosome
Rv0718	Rv3456c	structural molecule activity|RNA binding	structural molecule activity	translation|growth	translation	Ribosome	Ribosome
Rv0710	Rv3456c	structural molecule activity|RNA binding	structural molecule activity	translation|growth	translation	Ribosome	Ribosome
Rv0707	Rv2058c	structural molecule activity|RNA binding	structural molecule activity	translation|growth	translation	Ribosome	Ribosome
Rv0705	Rv3456c	structural molecule activity|RNA binding	structural molecule activity	translation|growth	translation	Ribosome	Ribosome
Rv0705	Rv2058c	structural molecule activity|RNA binding	structural molecule activity	translation|growth	translation	Ribosome	Ribosome
Rv0714	Rv3442c	structural molecule activity|RNA binding	structural molecule activity	translation|growth	translation	Ribosome	Ribosome
Rv2412	Rv3456c	structural molecule activity|RNA binding	structural molecule activity	translation|growth	translation	Ribosome	Ribosome
Rv0721	Rv2904c	structural molecule activity|RNA binding	structural molecule activity	translation|growth	translation|growth	Ribosome	Ribosome
Rv0720	Rv2890c	structural molecule activity|RNA binding	structural molecule activity	translation|growth	translation|growth	Ribosome	Ribosome
Rv0701	Rv2890c	structural molecule activity|RNA binding	structural molecule activity	translation|growth	translation|growth	Ribosome	Ribosome
Rv0718	Rv3443c	structural molecule activity|RNA binding	structural molecule activity	translation|growth	translation|growth	Ribosome	Ribosome
Rv2442c	Rv2890c	structural molecule activity|RNA binding	structural molecule activity	translation|growth	translation|growth	Ribosome	Ribosome
Rv2412	Rv2441c	structural molecule activity|RNA binding	structural molecule activity	translation|growth	translation|growth	Ribosome	Ribosome
Rv0721	Rv0722	structural molecule activity|RNA binding	structural molecule activity	translation|growth	translation|growth	Ribosome	Ribosome
Rv0720	Rv0722	structural molecule activity|RNA binding	structural molecule activity	translation|growth	translation|growth	Ribosome	Ribosome
Rv0719	Rv0722	structural molecule activity|RNA binding	structural molecule activity	translation|growth	translation|growth	Ribosome	Ribosome
Rv0710	Rv2441c	structural molecule activity|RNA binding	structural molecule activity	translation|growth	translation|growth	Ribosome	Ribosome
Rv0707	Rv0709	structural molecule activity|RNA binding	structural molecule activity	translation|growth	translation|growth	Ribosome	Ribosome
Rv0706	Rv0709	structural molecule activity|RNA binding	structural molecule activity	translation|growth	translation|growth	Ribosome	Ribosome
Rv0705	Rv3443c	structural molecule activity|RNA binding	structural molecule activity	translation|growth	translation|growth	Ribosome	Ribosome
Rv0705	Rv0709	structural molecule activity|RNA binding	structural molecule activity	translation|growth	translation|growth	Ribosome	Ribosome
Rv0640	Rv2890c	structural molecule activity|RNA binding	structural molecule activity	translation|growth	translation|growth	Ribosome	Ribosome
Rv0718	Rv0722	structural molecule activity|RNA binding	structural molecule activity	translation|growth	translation|growth	Ribosome	Ribosome
Rv0055	Rv1298	structural molecule activity|RNA binding	structural molecule activity|electron carrier activity|RNA binding	translation	translation|growth	Ribosome	Ribosome
Rv0705	Rv1298	structural molecule activity|RNA binding	structural molecule activity|electron carrier activity|RNA binding	translation|growth	translation|growth	Ribosome	Ribosome
Rv0723	Rv2056c	structural molecule activity|RNA binding	structural molecule activity|RNA binding	translation	translation	Ribosome	Ribosome
Rv0056	Rv2055c	structural molecule activity|RNA binding	structural molecule activity|RNA binding	translation	translation	Ribosome	Ribosome
Rv0055	Rv0056	structural molecule activity|RNA binding	structural molecule activity|RNA binding	translation	translation	Ribosome	Ribosome
Rv0053	Rv0723	structural molecule activity|RNA binding	structural molecule activity|RNA binding	translation	translation	Ribosome	Ribosome
Rv0053	Rv0056	structural molecule activity|RNA binding	structural molecule activity|RNA binding	translation	translation	Ribosome	Ribosome
Rv1643	Rv3458c	structural molecule activity|RNA binding	structural molecule activity|RNA binding	translation	translation|growth	Ribosome	null
Rv0723	Rv3458c	structural molecule activity|RNA binding	structural molecule activity|RNA binding	translation	translation|growth	Ribosome	null
Rv1643	Rv2412	structural molecule activity|RNA binding	structural molecule activity|RNA binding	translation	translation|growth	Ribosome	Ribosome
Rv0053	Rv0640	structural molecule activity|RNA binding	structural molecule activity|RNA binding	translation	translation|growth	Ribosome	Ribosome
Rv0055	Rv0720	structural molecule activity|RNA binding	structural molecule activity|RNA binding	translation	translation|growth	Ribosome	Ribosome
Rv0055	Rv0719	structural molecule activity|RNA binding	structural molecule activity|RNA binding	translation	translation|growth	Ribosome	Ribosome
Rv0055	Rv0702	structural molecule activity|RNA binding	structural molecule activity|RNA binding	translation	translation|growth	Ribosome	Ribosome
Rv0723	Rv3459c	structural molecule activity|RNA binding	structural molecule activity|RNA binding	translation	translation|growth	Ribosome	Ribosome
Rv0056	Rv0705	structural molecule activity|RNA binding	structural molecule activity|RNA binding	translation	translation|growth	Ribosome	Ribosome
Rv0055	Rv0701	structural molecule activity|RNA binding	structural molecule activity|RNA binding	translation	translation|growth	Ribosome	Ribosome
Rv0053	Rv0720	structural molecule activity|RNA binding	structural molecule activity|RNA binding	translation	translation|growth	Ribosome	Ribosome
Rv0053	Rv0719	structural molecule activity|RNA binding	structural molecule activity|RNA binding	translation	translation|growth	Ribosome	Ribosome
Rv0053	Rv0714	structural molecule activity|RNA binding	structural molecule activity|RNA binding	translation	translation|growth	Ribosome	Ribosome
Rv0053	Rv0702	structural molecule activity|RNA binding	structural molecule activity|RNA binding	translation	translation|growth	Ribosome	Ribosome
Rv0053	Rv0701	structural molecule activity|RNA binding	structural molecule activity|RNA binding	translation	translation|growth	Ribosome	Ribosome
Rv0055	Rv0706	structural molecule activity|RNA binding	structural molecule activity|RNA binding	translation	translation|growth	Ribosome	Ribosome
Rv0055	Rv0640	structural molecule activity|RNA binding	structural molecule activity|RNA binding	translation	translation|growth	Ribosome	Ribosome
Rv0717	Rv0720	structural molecule activity|RNA binding	structural molecule activity|RNA binding	translation	translation|growth	Ribosome	Ribosome
Rv0717	Rv0719	structural molecule activity|RNA binding	structural molecule activity|RNA binding	translation	translation|growth	Ribosome	Ribosome
Rv0710	Rv1643	structural molecule activity|RNA binding	structural molecule activity|RNA binding	translation|growth	translation	Ribosome	Ribosome
Rv0640	Rv2056c	structural molecule activity|RNA binding	structural molecule activity|RNA binding	translation|growth	translation	Ribosome	Ribosome
Rv2442c	Rv2785c	structural molecule activity|RNA binding	structural molecule activity|RNA binding	translation|growth	translation	Ribosome	Ribosome
Rv0721	Rv0723	structural molecule activity|RNA binding	structural molecule activity|RNA binding	translation|growth	translation	Ribosome	Ribosome
Rv0720	Rv2785c	structural molecule activity|RNA binding	structural molecule activity|RNA binding	translation|growth	translation	Ribosome	Ribosome
Rv0720	Rv2056c	structural molecule activity|RNA binding	structural molecule activity|RNA binding	translation|growth	translation	Ribosome	Ribosome
Rv0720	Rv2055c	structural molecule activity|RNA binding	structural molecule activity|RNA binding	translation|growth	translation	Ribosome	Ribosome
Rv0719	Rv2056c	structural molecule activity|RNA binding	structural molecule activity|RNA binding	translation|growth	translation	Ribosome	Ribosome
Rv0719	Rv2055c	structural molecule activity|RNA binding	structural molecule activity|RNA binding	translation|growth	translation	Ribosome	Ribosome
Rv0718	Rv0723	structural molecule activity|RNA binding	structural molecule activity|RNA binding	translation|growth	translation	Ribosome	Ribosome
Rv0715	Rv2056c	structural molecule activity|RNA binding	structural molecule activity|RNA binding	translation|growth	translation	Ribosome	Ribosome
Rv0715	Rv0717	structural molecule activity|RNA binding	structural molecule activity|RNA binding	translation|growth	translation	Ribosome	Ribosome
Rv0714	Rv2785c	structural molecule activity|RNA binding	structural molecule activity|RNA binding	translation|growth	translation	Ribosome	Ribosome
Rv0714	Rv2056c	structural molecule activity|RNA binding	structural molecule activity|RNA binding	translation|growth	translation	Ribosome	Ribosome
Rv0714	Rv0717	structural molecule activity|RNA binding	structural molecule activity|RNA binding	translation|growth	translation	Ribosome	Ribosome
Rv0707	Rv0723	structural molecule activity|RNA binding	structural molecule activity|RNA binding	translation|growth	translation	Ribosome	Ribosome
Rv0706	Rv2785c	structural molecule activity|RNA binding	structural molecule activity|RNA binding	translation|growth	translation	Ribosome	Ribosome
Rv0706	Rv2056c	structural molecule activity|RNA binding	structural molecule activity|RNA binding	translation|growth	translation	Ribosome	Ribosome
Rv0706	Rv2055c	structural molecule activity|RNA binding	structural molecule activity|RNA binding	translation|growth	translation	Ribosome	Ribosome
Rv0702	Rv2785c	structural molecule activity|RNA binding	structural molecule activity|RNA binding	translation|growth	translation	Ribosome	Ribosome
Rv0702	Rv2056c	structural molecule activity|RNA binding	structural molecule activity|RNA binding	translation|growth	translation	Ribosome	Ribosome
Rv0702	Rv2055c	structural molecule activity|RNA binding	structural molecule activity|RNA binding	translation|growth	translation	Ribosome	Ribosome
Rv0702	Rv0717	structural molecule activity|RNA binding	structural molecule activity|RNA binding	translation|growth	translation	Ribosome	Ribosome
Rv0701	Rv2056c	structural molecule activity|RNA binding	structural molecule activity|RNA binding	translation|growth	translation	Ribosome	Ribosome
Rv0701	Rv2055c	structural molecule activity|RNA binding	structural molecule activity|RNA binding	translation|growth	translation	Ribosome	Ribosome
Rv0701	Rv0717	structural molecule activity|RNA binding	structural molecule activity|RNA binding	translation|growth	translation	Ribosome	Ribosome
Rv0640	Rv2055c	structural molecule activity|RNA binding	structural molecule activity|RNA binding	translation|growth	translation	Ribosome	Ribosome
Rv0714	Rv2055c	structural molecule activity|RNA binding	structural molecule activity|RNA binding	translation|growth	translation	Ribosome	Ribosome
Rv2442c	Rv3458c	structural molecule activity|RNA binding	structural molecule activity|RNA binding	translation|growth	translation|growth	Ribosome	null
Rv0640	Rv3458c	structural molecule activity|RNA binding	structural molecule activity|RNA binding	translation|growth	translation|growth	Ribosome	null
Rv0715	Rv3458c	structural molecule activity|RNA binding	structural molecule activity|RNA binding	translation|growth	translation|growth	Ribosome	null
Rv0714	Rv3458c	structural molecule activity|RNA binding	structural molecule activity|RNA binding	translation|growth	translation|growth	Ribosome	null
Rv0720	Rv3458c	structural molecule activity|RNA binding	structural molecule activity|RNA binding	translation|growth	translation|growth	Ribosome	null
Rv0719	Rv3458c	structural molecule activity|RNA binding	structural molecule activity|RNA binding	translation|growth	translation|growth	Ribosome	null
Rv0701	Rv3458c	structural molecule activity|RNA binding	structural molecule activity|RNA binding	translation|growth	translation|growth	Ribosome	null
Rv0715	Rv3459c	structural molecule activity|RNA binding	structural molecule activity|RNA binding	translation|growth	translation|growth	Ribosome	Ribosome
Rv0715	Rv0721	structural molecule activity|RNA binding	structural molecule activity|RNA binding	translation|growth	translation|growth	Ribosome	Ribosome
Rv0707	Rv2442c	structural molecule activity|RNA binding	structural molecule activity|RNA binding	translation|growth	translation|growth	Ribosome	Ribosome
Rv0718	Rv2442c	structural molecule activity|RNA binding	structural molecule activity|RNA binding	translation|growth	translation|growth	Ribosome	Ribosome
Rv2412	Rv2442c	structural molecule activity|RNA binding	structural molecule activity|RNA binding	translation|growth	translation|growth	Ribosome	Ribosome
Rv0720	Rv3459c	structural molecule activity|RNA binding	structural molecule activity|RNA binding	translation|growth	translation|growth	Ribosome	Ribosome
Rv0719	Rv3459c	structural molecule activity|RNA binding	structural molecule activity|RNA binding	translation|growth	translation|growth	Ribosome	Ribosome
Rv0719	Rv0721	structural molecule activity|RNA binding	structural molecule activity|RNA binding	translation|growth	translation|growth	Ribosome	Ribosome
Rv0718	Rv0720	structural molecule activity|RNA binding	structural molecule activity|RNA binding	translation|growth	translation|growth	Ribosome	Ribosome
Rv0714	Rv3459c	structural molecule activity|RNA binding	structural molecule activity|RNA binding	translation|growth	translation|growth	Ribosome	Ribosome
Rv0714	Rv0721	structural molecule activity|RNA binding	structural molecule activity|RNA binding	translation|growth	translation|growth	Ribosome	Ribosome
Rv0714	Rv0718	structural molecule activity|RNA binding	structural molecule activity|RNA binding	translation|growth	translation|growth	Ribosome	Ribosome
Rv0710	Rv2442c	structural molecule activity|RNA binding	structural molecule activity|RNA binding	translation|growth	translation|growth	Ribosome	Ribosome
Rv0710	Rv0720	structural molecule activity|RNA binding	structural molecule activity|RNA binding	translation|growth	translation|growth	Ribosome	Ribosome
Rv0710	Rv0719	structural molecule activity|RNA binding	structural molecule activity|RNA binding	translation|growth	translation|growth	Ribosome	Ribosome
Rv0710	Rv0715	structural molecule activity|RNA binding	structural molecule activity|RNA binding	translation|growth	translation|growth	Ribosome	Ribosome
Rv0710	Rv0714	structural molecule activity|RNA binding	structural molecule activity|RNA binding	translation|growth	translation|growth	Ribosome	Ribosome
Rv0707	Rv0720	structural molecule activity|RNA binding	structural molecule activity|RNA binding	translation|growth	translation|growth	Ribosome	Ribosome
Rv0707	Rv0719	structural molecule activity|RNA binding	structural molecule activity|RNA binding	translation|growth	translation|growth	Ribosome	Ribosome
Rv0707	Rv0715	structural molecule activity|RNA binding	structural molecule activity|RNA binding	translation|growth	translation|growth	Ribosome	Ribosome
Rv0707	Rv0714	structural molecule activity|RNA binding	structural molecule activity|RNA binding	translation|growth	translation|growth	Ribosome	Ribosome
Rv0705	Rv0720	structural molecule activity|RNA binding	structural molecule activity|RNA binding	translation|growth	translation|growth	Ribosome	Ribosome
Rv0705	Rv0719	structural molecule activity|RNA binding	structural molecule activity|RNA binding	translation|growth	translation|growth	Ribosome	Ribosome
Rv0705	Rv0715	structural molecule activity|RNA binding	structural molecule activity|RNA binding	translation|growth	translation|growth	Ribosome	Ribosome
Rv0705	Rv0714	structural molecule activity|RNA binding	structural molecule activity|RNA binding	translation|growth	translation|growth	Ribosome	Ribosome
Rv0702	Rv0718	structural molecule activity|RNA binding	structural molecule activity|RNA binding	translation|growth	translation|growth	Ribosome	Ribosome
Rv0702	Rv0705	structural molecule activity|RNA binding	structural molecule activity|RNA binding	translation|growth	translation|growth	Ribosome	Ribosome
Rv0701	Rv3459c	structural molecule activity|RNA binding	structural molecule activity|RNA binding	translation|growth	translation|growth	Ribosome	Ribosome
Rv0701	Rv0718	structural molecule activity|RNA binding	structural molecule activity|RNA binding	translation|growth	translation|growth	Ribosome	Ribosome
Rv0701	Rv0705	structural molecule activity|RNA binding	structural molecule activity|RNA binding	translation|growth	translation|growth	Ribosome	Ribosome
Rv0640	Rv3459c	structural molecule activity|RNA binding	structural molecule activity|RNA binding	translation|growth	translation|growth	Ribosome	Ribosome
Rv0640	Rv0721	structural molecule activity|RNA binding	structural molecule activity|RNA binding	translation|growth	translation|growth	Ribosome	Ribosome
Rv0640	Rv0718	structural molecule activity|RNA binding	structural molecule activity|RNA binding	translation|growth	translation|growth	Ribosome	Ribosome
Rv0640	Rv0705	structural molecule activity|RNA binding	structural molecule activity|RNA binding	translation|growth	translation|growth	Ribosome	Ribosome
Rv0715	Rv0718	structural molecule activity|RNA binding	structural molecule activity|RNA binding	translation|growth	translation|growth	Ribosome	Ribosome
Rv0701	Rv0710	structural molecule activity|RNA binding	structural molecule activity|RNA binding	translation|growth	translation|growth	Ribosome	Ribosome
Rv0055	Rv0704	structural molecule activity|RNA binding	structural molecule activity|transferase activity|RNA binding	translation	translation|growth	Ribosome	Ribosome
Rv0053	Rv0704	structural molecule activity|RNA binding	structural molecule activity|transferase activity|RNA binding	translation	translation|growth	Ribosome	Ribosome
Rv2056c	Rv3462c	structural molecule activity|RNA binding	translation factor activity|nucleic acid binding	translation	growth	Ribosome	null
Rv2056c	Rv2889c	structural molecule activity|RNA binding	translation factor activity|nucleic acid binding	translation	growth	Ribosome	null
Rv0723	Rv3462c	structural molecule activity|RNA binding	translation factor activity|nucleic acid binding	translation	growth	Ribosome	null
Rv0055	Rv2889c	structural molecule activity|RNA binding	translation factor activity|nucleic acid binding	translation	growth	Ribosome	null
Rv0053	Rv2889c	structural molecule activity|RNA binding	translation factor activity|nucleic acid binding	translation	growth	Ribosome	null
Rv0056	Rv2889c	structural molecule activity|RNA binding	translation factor activity|nucleic acid binding	translation	growth	Ribosome	null
Rv0705	Rv3105c	structural molecule activity|RNA binding	translation factor activity|nucleic acid binding	translation|growth	growth	Ribosome	null
Rv0720	Rv3462c	structural molecule activity|RNA binding	translation factor activity|nucleic acid binding	translation|growth	growth	Ribosome	null
Rv0720	Rv2889c	structural molecule activity|RNA binding	translation factor activity|nucleic acid binding	translation|growth	growth	Ribosome	null
Rv0719	Rv3462c	structural molecule activity|RNA binding	translation factor activity|nucleic acid binding	translation|growth	growth	Ribosome	null
Rv0718	Rv3462c	structural molecule activity|RNA binding	translation factor activity|nucleic acid binding	translation|growth	growth	Ribosome	null
Rv0718	Rv2889c	structural molecule activity|RNA binding	translation factor activity|nucleic acid binding	translation|growth	growth	Ribosome	null
Rv0715	Rv3462c	structural molecule activity|RNA binding	translation factor activity|nucleic acid binding	translation|growth	growth	Ribosome	null
Rv0714	Rv3462c	structural molecule activity|RNA binding	translation factor activity|nucleic acid binding	translation|growth	growth	Ribosome	null
Rv0710	Rv3462c	structural molecule activity|RNA binding	translation factor activity|nucleic acid binding	translation|growth	growth	Ribosome	null
Rv0706	Rv3462c	structural molecule activity|RNA binding	translation factor activity|nucleic acid binding	translation|growth	growth	Ribosome	null
Rv0705	Rv3462c	structural molecule activity|RNA binding	translation factor activity|nucleic acid binding	translation|growth	growth	Ribosome	null
Rv0702	Rv3462c	structural molecule activity|RNA binding	translation factor activity|nucleic acid binding	translation|growth	growth	Ribosome	null
Rv0701	Rv3462c	structural molecule activity|RNA binding	translation factor activity|nucleic acid binding	translation|growth	growth	Ribosome	null
Rv0701	Rv2889c	structural molecule activity|RNA binding	translation factor activity|nucleic acid binding	translation|growth	growth	Ribosome	null
Rv0719	Rv2889c	structural molecule activity|RNA binding	translation factor activity|nucleic acid binding	translation|growth	growth	Ribosome	null
Rv2785c	Rv2839c	structural molecule activity|RNA binding	translation factor activity|nucleic acid binding|hydrolase activity|nucleotide binding	translation	growth	Ribosome	null
Rv2056c	Rv2839c	structural molecule activity|RNA binding	translation factor activity|nucleic acid binding|hydrolase activity|nucleotide binding	translation	growth	Ribosome	null
Rv0053	Rv0684	structural molecule activity|RNA binding	translation factor activity|nucleic acid binding|hydrolase activity|nucleotide binding	translation	growth	Ribosome	null
Rv0714	Rv2839c	structural molecule activity|RNA binding	translation factor activity|nucleic acid binding|hydrolase activity|nucleotide binding	translation|growth	growth	Ribosome	null
Rv0702	Rv2839c	structural molecule activity|RNA binding	translation factor activity|nucleic acid binding|hydrolase activity|nucleotide binding	translation|growth	growth	Ribosome	null
Rv0640	Rv2839c	structural molecule activity|RNA binding	translation factor activity|nucleic acid binding|hydrolase activity|nucleotide binding	translation|growth	growth	Ribosome	null
Rv0705	Rv2839c	structural molecule activity|RNA binding	translation factor activity|nucleic acid binding|hydrolase activity|nucleotide binding	translation|growth	growth	Ribosome	null
Rv0704	Rv2555c	structural molecule activity|transferase activity|RNA binding	RNA binding|catalytic activity|nucleotide binding	translation|growth	translation|growth	Ribosome	null
Rv0704	Rv2906c	structural molecule activity|transferase activity|RNA binding	RNA binding|transferase activity	translation|growth	growth	Ribosome	null
Rv0704	Rv2890c	structural molecule activity|transferase activity|RNA binding	structural molecule activity	translation|growth	translation|growth	Ribosome	Ribosome
Rv0704	Rv0709	structural molecule activity|transferase activity|RNA binding	structural molecule activity	translation|growth	translation|growth	Ribosome	Ribosome
Rv0704	Rv2055c	structural molecule activity|transferase activity|RNA binding	structural molecule activity|RNA binding	translation|growth	translation	Ribosome	Ribosome
Rv0704	Rv0717	structural molecule activity|transferase activity|RNA binding	structural molecule activity|RNA binding	translation|growth	translation	Ribosome	Ribosome
Rv0704	Rv0718	structural molecule activity|transferase activity|RNA binding	structural molecule activity|RNA binding	translation|growth	translation|growth	Ribosome	Ribosome
Rv0704	Rv0710	structural molecule activity|transferase activity|RNA binding	structural molecule activity|RNA binding	translation|growth	translation|growth	Ribosome	Ribosome
Rv1297	Rv1613	transcription regulator activity|RNA binding|hydrolase activity|nucleotide binding|transporter activity	catalytic activity	transcription|ion transport|growth	growth	RNA degradation	null
Rv2066	Rv2070c	transferase activity	catalytic activity	biosynthetic process	biosynthetic process	Metabolic pathways	null
Rv1451	Rv2193	transferase activity	catalytic activity	biosynthetic process	generation of precursor metabolites and energy|growth	Biosynthesis of secondary metabolites	null
Rv1602	Rv1603	transferase activity	catalytic activity	biosynthetic process|primary metabolic process|growth	biosynthetic process|primary metabolic process|growth	Biosynthesis of secondary metabolites	Biosynthesis of secondary metabolites
Rv1379	Rv1659	transferase activity	catalytic activity	transcription	growth|primary metabolic process	Metabolic pathways	null
Rv0806c	Rv3634c	transferase activity	catalytic activity|binding	biosynthetic process	growth|metabolic process	Metabolic pathways	null
Rv2584c	Rv3339c	transferase activity	catalytic activity|protein binding|nucleotide binding	biosynthetic process	carbohydrate metabolic process|generation of precursor metabolites and energy	Metabolic pathways	null
Rv1605	Rv1606	transferase activity	hydrolase activity	biosynthetic process|growth	biosynthetic process|growth	Biosynthesis of secondary metabolites	Biosynthesis of secondary metabolites
Rv1602	Rv1606	transferase activity	hydrolase activity	biosynthetic process|primary metabolic process|growth	biosynthetic process|growth	Biosynthesis of secondary metabolites	Biosynthesis of secondary metabolites
Rv1605	Rv1654	transferase activity	kinase activity|nucleotide binding	biosynthetic process|growth	primary metabolic process|biosynthetic process|growth	Biosynthesis of secondary metabolites	Biosynthesis of secondary metabolites
Rv0562	Rv1310	transferase activity	nucleotide binding|transporter activity	biosynthetic process|growth	ion transport|growth	Biosynthesis of secondary metabolites	Metabolic pathways
Rv0896	Rv1308	transferase activity	nucleotide binding|transporter activity	generation of precursor metabolites and energy|carbohydrate metabolic process	ion transport|growth	Microbial metabolism in diverse environments	Metabolic pathways
Rv1412	Rv2192c	transferase activity	transferase activity	biosynthetic process	primary metabolic process|growth	Metabolic pathways	null
Rv1605	Rv2584c	transferase activity	transferase activity	biosynthetic process|growth	biosynthetic process	Biosynthesis of secondary metabolites	Metabolic pathways
Rv2612c	Rv2881c	transferase activity	transferase activity	biosynthetic process|growth	biosynthetic process|growth	Metabolic pathways	null
Rv1316c	Rv2764c	transferase activity	transferase activity	DNA metabolic process	nucleobase|nucleoside|nucleotide and nucleic acid metabolic process	null	null
Rv0208c	Rv2372c	transferase activity	transferase activity	growth	nucleobase|nucleoside|nucleotide and nucleic acid metabolic process	null	null
Rv0510	Rv0524	transferase activity	transferase activity|binding	biosynthetic process|protein modification process|growth	biosynthetic process|growth	Biosynthesis of secondary metabolites	null
Rv1653	Rv1656	transferase activity	transferase activity|binding	primary metabolic process|growth	primary metabolic process|growth|cellular component organization	Biosynthesis of secondary metabolites	null
Rv1212c	Rv1326c	transferase activity	transferase activity|hydrolase activity|protein binding	biosynthetic process	generation of precursor metabolites and energy|biosynthetic process|growth	null	Metabolic pathways
Rv1605	Rv2121c	transferase activity	transferase activity|nucleotide binding|protein binding	biosynthetic process|growth	biosynthetic process|growth|cellular component organization	Biosynthesis of secondary metabolites	null
Rv1602	Rv2121c	transferase activity	transferase activity|nucleotide binding|protein binding	biosynthetic process|primary metabolic process|growth	biosynthetic process|growth|cellular component organization	Biosynthesis of secondary metabolites	null
Rv3025c	Rv3846	transferase activity|binding	antioxidant activity|protein binding	biosynthetic process|growth	metabolic process|response to stress|pathogenesis|cellular component organization|metabolic process	Sulfur relay system	null
Rv1173	Rv3261	transferase activity|binding	binding|transferase activity	biosynthetic process|response to stress	biosynthetic process	null	Microbial metabolism in diverse environments
Rv0438c	Rv0984	transferase activity|binding	catalytic activity	biosynthetic process	biosynthetic process	null	null
Rv1600	Rv1603	transferase activity|binding	catalytic activity	biosynthetic process|growth	biosynthetic process|primary metabolic process|growth	Biosynthesis of secondary metabolites	Biosynthesis of secondary metabolites
Rv1568	Rv1589	transferase activity|binding	catalytic activity|binding	biosynthetic process|cellular component organization	biosynthetic process	Metabolic pathways	null
Rv0438c	Rv0869c	transferase activity|binding	catalytic activity|nucleotide binding	biosynthetic process	biosynthetic process	null	null
Rv1380	Rv1384	transferase activity|binding	catalytic activity|nucleotide binding	biosynthetic process|primary metabolic process|growth	biosynthetic process|primary metabolic process	Metabolic pathways	Metabolic pathways
Rv0337c	Rv0957	transferase activity|binding	hydrolase activity|transferase activity	growth	nucleobase|nucleoside|nucleotide and nucleic acid metabolic process|growth	Biosynthesis of secondary metabolites	null
Rv3565	Rv3709c	transferase activity|binding	kinase activity|nucleotide binding	null	biosynthetic process|growth	null	null
Rv1173	Rv3262	transferase activity|binding	nucleotide binding|catalytic activity	biosynthetic process|response to stress	biosynthetic process	null	null
Rv2733c	Rv2906c	transferase activity|binding	RNA binding|transferase activity	nucleobase|nucleoside|nucleotide and nucleic acid metabolic process	growth	null	null
Rv1600	Rv1605	transferase activity|binding	transferase activity	biosynthetic process|growth	biosynthetic process|growth	Biosynthesis of secondary metabolites	Biosynthesis of secondary metabolites
Rv1600	Rv1602	transferase activity|binding	transferase activity	biosynthetic process|growth	biosynthetic process|primary metabolic process|growth	Biosynthesis of secondary metabolites	Biosynthesis of secondary metabolites
Rv2210c	Rv3025c	transferase activity|binding	transferase activity|binding	protein modification process|growth	biosynthetic process|growth	Biosynthesis of secondary metabolites	Sulfur relay system
Rv3436c	Rv3846	transferase activity|carbohydrate binding	antioxidant activity|protein binding	primary metabolic process|biosynthetic process|growth	metabolic process|response to stress|pathogenesis|cellular component organization|metabolic process	Metabolic pathways	null
Rv0111	Rv3397c	transferase activity|hydrolase activity	transferase activity	null	biosynthetic process	Microbial metabolism in diverse environments	null
Rv1326c	Rv1564c	transferase activity|hydrolase activity|protein binding	hydrolase activity|binding	generation of precursor metabolites and energy|biosynthetic process|growth	catabolic process	Metabolic pathways	null
Rv1484	Rv2477c	transferase activity|lipid binding|nucleotide binding	DNA binding|nucleotide binding|hydrolase activity	biosynthetic process|response to stimulus	transport|organelle organization|growth	null	null
Rv1484	Rv2889c	transferase activity|lipid binding|nucleotide binding	translation factor activity|nucleic acid binding	biosynthetic process|response to stimulus	growth	null	null
Rv0952	Rv1098c	transferase activity|nucleotide binding	catalytic activity	generation of precursor metabolites and energy|growth	generation of precursor metabolites and energy|growth	Microbial metabolism in diverse environments	null
Rv1389	Rv2783c	transferase activity|nucleotide binding	nuclease activity|RNA binding|transferase activity	metabolic process|growth	nucleobase|nucleoside|nucleotide and nucleic acid metabolic process	Metabolic pathways	null
Rv0952	Rv1248c	transferase activity|nucleotide binding	protein binding|transferase activity|electron carrier activity	generation of precursor metabolites and energy|growth	generation of precursor metabolites and energy|generation of precursor metabolites and energy|growth	Microbial metabolism in diverse environments	null
Rv1392	Rv3342	transferase activity|nucleotide binding	transferase activity	metabolic process|growth	null	Biosynthesis of secondary metabolites	null
Rv0773c	Rv2428	transferase activity|peptidase activity	antioxidant activity|protein binding|catalytic activity	catabolic process	cellular homeostasis|cellular component organization|response to stress|metabolic process	Metabolic pathways	null
Rv0773c	Rv1151c	transferase activity|peptidase activity	hydrolase activity|nucleotide binding	catabolic process	protein modification process	Metabolic pathways	null
Rv2243	Rv3043c	transferase activity|protein binding	catalytic activity|binding|electron carrier activity	biosynthetic process	generation of precursor metabolites and energy|generation of precursor metabolites and energy|growth	Metabolic pathways	null
Rv1093	Rv1438	transferase activity|protein binding	catalytic activity|protein binding	primary metabolic process|symbiosis|encompassing mutualism through parasitism	carbohydrate metabolic process|generation of precursor metabolites and energy|growth	Microbial metabolism in diverse environments	Microbial metabolism in diverse environments
Rv1207	Rv3606c	transferase activity|protein binding	nucleotide binding|kinase activity	biosynthetic process|response to stimulus	biosynthetic process	Metabolic pathways	null
Rv2243	Rv2889c	transferase activity|protein binding	translation factor activity|nucleic acid binding	biosynthetic process	growth	Metabolic pathways	null
Rv1010	Rv3458c	transferase activity|RNA binding	structural molecule activity|RNA binding	null	translation|growth	null	null
Rv3462c	Rv3914	translation factor activity|nucleic acid binding	electron carrier activity|catalytic activity	growth	transport|generation of precursor metabolites and energy|cellular homeostasis	null	null
Rv2882c	Rv3582c	translation factor activity|nucleic acid binding	nucleotide binding|protein binding|transferase activity	translation|growth	biosynthetic process|growth	null	null
Rv2889c	Rv3460c	translation factor activity|nucleic acid binding	RNA binding|structural molecule activity	growth	translation	null	Ribosome
Rv2889c	Rv3456c	translation factor activity|nucleic acid binding	structural molecule activity	growth	translation	null	Ribosome
Rv2889c	Rv3442c	translation factor activity|nucleic acid binding	structural molecule activity	growth	translation	null	Ribosome
Rv2889c	Rv3443c	translation factor activity|nucleic acid binding	structural molecule activity	growth	translation|growth	null	Ribosome
Rv1641	Rv2441c	translation factor activity|nucleic acid binding	structural molecule activity	growth	translation|growth	null	Ribosome
Rv2889c	Rv3458c	translation factor activity|nucleic acid binding	structural molecule activity|RNA binding	growth	translation|growth	null	null
Rv2889c	Rv3459c	translation factor activity|nucleic acid binding	structural molecule activity|RNA binding	growth	translation|growth	null	Ribosome
Rv0684	Rv2737c	translation factor activity|nucleic acid binding|hydrolase activity|nucleotide binding	DNA binding|nuclease activity|nucleotide binding	growth	DNA metabolic process|response to stress|response to abiotic stimulus|protein metabolic process	null	null
Rv0684	Rv0703	translation factor activity|nucleic acid binding|hydrolase activity|nucleotide binding	nucleotide binding|structural molecule activity|RNA binding	growth	translation|growth	null	Ribosome
Rv0684	Rv0700	translation factor activity|nucleic acid binding|hydrolase activity|nucleotide binding	RNA binding|structural molecule activity|protein binding	growth	translation|growth	null	Ribosome
Rv0684	Rv2056c	translation factor activity|nucleic acid binding|hydrolase activity|nucleotide binding	structural molecule activity|RNA binding	growth	translation	null	Ribosome
Rv2839c	Rv3459c	translation factor activity|nucleic acid binding|hydrolase activity|nucleotide binding	structural molecule activity|RNA binding	growth	translation|growth	null	Ribosome
Rv0684	Rv0721	translation factor activity|nucleic acid binding|hydrolase activity|nucleotide binding	structural molecule activity|RNA binding	growth	translation|growth	null	Ribosome
Rv0684	Rv0718	translation factor activity|nucleic acid binding|hydrolase activity|nucleotide binding	structural molecule activity|RNA binding	growth	translation|growth	null	Ribosome
Rv0684	Rv0707	translation factor activity|nucleic acid binding|hydrolase activity|nucleotide binding	structural molecule activity|RNA binding	growth	translation|growth	null	Ribosome
Rv0684	Rv0705	translation factor activity|nucleic acid binding|hydrolase activity|nucleotide binding	structural molecule activity|RNA binding	growth	translation|growth	null	Ribosome
Rv0684	Rv0710	translation factor activity|nucleic acid binding|hydrolase activity|nucleotide binding	structural molecule activity|RNA binding	growth	translation|growth	null	Ribosome
Rv0685	Rv0703	translation factor activity|nucleic acid binding|hydrolase activity|protein binding|nucleotide binding	nucleotide binding|structural molecule activity|RNA binding	response to stress|growth	translation|growth	null	Ribosome
Rv0685	Rv1630	translation factor activity|nucleic acid binding|hydrolase activity|protein binding|nucleotide binding	RNA binding|structural molecule activity	response to stress|growth	translation|growth	null	Ribosome
Rv0685	Rv0723	translation factor activity|nucleic acid binding|hydrolase activity|protein binding|nucleotide binding	structural molecule activity|RNA binding	response to stress|growth	translation	null	Ribosome
Rv0685	Rv0720	translation factor activity|nucleic acid binding|hydrolase activity|protein binding|nucleotide binding	structural molecule activity|RNA binding	response to stress|growth	translation|growth	null	Ribosome
Rv0685	Rv0706	translation factor activity|nucleic acid binding|hydrolase activity|protein binding|nucleotide binding	structural molecule activity|RNA binding	response to stress|growth	translation|growth	null	Ribosome
Rv0267	Rv1162	transporter activity	catalytic activity	null	metabolic process|metabolic process	null	null
Rv1309	Rv3396c	transporter activity	catalytic activity|nucleotide binding	ion transport|growth	nucleobase|nucleoside|nucleotide and nucleic acid metabolic process|growth	Metabolic pathways	null
Rv0732	Rv3014c	transporter activity	DNA binding|catalytic activity	growth	DNA metabolic process|growth	Bacterial secretion system	null
Rv0732	Rv3457c	transporter activity	DNA binding|transferase activity|protein binding	growth	transcription|growth	Bacterial secretion system	null
Rv1283c	Rv2925c	transporter activity	RNA binding|nuclease activity	protein transport	nucleobase|nucleoside|nucleotide and nucleic acid metabolic process|growth	ABC transporters	null
Rv0820	Rv3396c	transporter activity|nucleotide binding	catalytic activity|nucleotide binding	growth	nucleobase|nucleoside|nucleotide and nucleic acid metabolic process|growth	ABC transporters	null

## Sheet: MF
id1	id2	MF1	MF2	Same Pathway?	No known Pathway?
Rv1023	Rv2462c	binding|catalytic activity	catalytic activity	0	0	FOR THESE BLUE COLOR ONES, THE TWO PROTEINS BELONG TO DIFFERENT PATHWAYS
Rv1611	Rv1613	binding|catalytic activity	catalytic activity	0	0	FOR THE GREEN COLOR ONES, BOTH PROTEINS BELONG TO SAME PATHWAY
Rv3152	Rv3157	binding|catalytic activity	catalytic activity|binding	0	0	FOR THESE GREY COLOR ONES, PATHWAY IS NOT KNOWN
Rv3152	Rv3156	binding|catalytic activity	catalytic activity|binding	0	0
Rv1611	Rv1612	binding|catalytic activity	catalytic activity|binding	0	0
Rv3155	Rv3157	binding|catalytic activity	catalytic activity|binding	0	0
Rv3155	Rv3156	binding|catalytic activity	catalytic activity|binding	0	0
Rv3155	Rv3158	binding|catalytic activity	catalytic activity|binding	0	0
Rv3152	Rv3153	binding|catalytic activity	electron carrier activity|binding|catalytic activity	0	0
Rv1023	Rv1617	binding|catalytic activity	kinase activity|nucleotide binding	0	0
Rv3261	Rv3262	binding|transferase activity	nucleotide binding|catalytic activity	0	0
Rv1018c	Rv3436c	binding|transferase activity	transferase activity|carbohydrate binding	0	0
Rv2153c	Rv2157c	carbohydrate binding|transferase activity	nucleotide binding|catalytic activity	0	0
Rv2153c	Rv2155c	carbohydrate binding|transferase activity	protein binding|nucleotide binding|catalytic activity	0	0
Rv1187	Rv3846	catalytic activity	antioxidant activity|protein binding	0	0
Rv0946c	Rv1023	catalytic activity	binding|catalytic activity	0	0
Rv0458	Rv3432c	catalytic activity	catalytic activity|binding	0	0
Rv2858c	Rv3432c	catalytic activity	catalytic activity|binding	0	0
Rv1609	Rv1612	catalytic activity	catalytic activity|binding	0	0
Rv2753c	Rv2773c	catalytic activity	catalytic activity|nucleotide binding	0	0
Rv0946c	Rv1436	catalytic activity	catalytic activity|nucleotide binding	0	0
Rv0084	Rv0087	catalytic activity	catalytic activity|nucleotide binding	0	0
Rv3275c	Rv3276c	catalytic activity	catalytic activity|nucleotide binding	0	0
Rv2538c	Rv2540c	catalytic activity	catalytic activity|nucleotide binding	0	0
Rv2462c	Rv2992c	catalytic activity	catalytic activity|nucleotide binding	0	0
Rv3400	Rv3401	catalytic activity	hydrolase activity|carbohydrate binding	0	0
Rv2538c	Rv2539c	catalytic activity	kinase activity|nucleotide binding	0	0
Rv2462c	Rv2783c	catalytic activity	nuclease activity|RNA binding|transferase activity	0	0
Rv2462c	Rv2572c	catalytic activity	nucleic acid binding|catalytic activity|nucleotide binding	0	0
Rv0946c	Rv1213	catalytic activity	nucleotide binding|transferase activity	0	0
Rv2462c	Rv3460c	catalytic activity	RNA binding|structural molecule activity	0	0
Rv1622c	Rv3458c	catalytic activity	structural molecule activity|RNA binding	0	0
Rv2462c	Rv2785c	catalytic activity	structural molecule activity|RNA binding	0	0
Rv2065	Rv2072c	catalytic activity	transferase activity	0	0
Rv2065	Rv2071c	catalytic activity	transferase activity	0	0
Rv1601	Rv1605	catalytic activity	transferase activity	0	0
Rv1601	Rv1602	catalytic activity	transferase activity	0	0
Rv2538c	Rv2764c	catalytic activity	transferase activity	0	0
Rv1603	Rv2121c	catalytic activity	transferase activity|nucleotide binding|protein binding	0	0
Rv3790	Rv3791	catalytic activity|binding	binding|catalytic activity	0	0
Rv3146	Rv3152	catalytic activity|binding	binding|catalytic activity	0	0
Rv3145	Rv3155	catalytic activity|binding	binding|catalytic activity	0	0
Rv3147	Rv3155	catalytic activity|binding	binding|catalytic activity	0	0
Rv3001c	Rv3003c	catalytic activity|binding	binding|transferase activity	0	0
Rv1485	Rv2678c	catalytic activity|binding	catalytic activity	0	0
Rv0082	Rv0084	catalytic activity|binding	catalytic activity	0	0
Rv0154c	Rv3761c	catalytic activity|binding	catalytic activity	0	0
Rv3145	Rv3151	catalytic activity|binding	catalytic activity|electron carrier activity|binding	0	0
Rv1077	Rv3834c	catalytic activity|binding	catalytic activity|nucleotide binding	0	0
Rv2988c	Rv2995c	catalytic activity|binding	catalytic activity|protein binding|nucleotide binding	0	0
Rv3145	Rv3153	catalytic activity|binding	electron carrier activity|binding|catalytic activity	0	0
Rv0242c	Rv0533c	catalytic activity|binding	lipid binding|transferase activity|protein binding	0	0
Rv1612	Rv2192c	catalytic activity|binding	transferase activity	0	0
Rv0512	Rv2847c	catalytic activity|binding	transferase activity|binding	0	0
Rv1599	Rv1601	catalytic activity|nucleotide binding	catalytic activity	0	0
Rv1599	Rv1603	catalytic activity|nucleotide binding	catalytic activity	0	0
Rv0772	Rv3275c	catalytic activity|nucleotide binding	catalytic activity	0	0
Rv0357c	Rv0777	catalytic activity|nucleotide binding	catalytic activity	0	0
Rv1658	Rv1659	catalytic activity|nucleotide binding	catalytic activity	0	0
Rv2130c	Rv3275c	catalytic activity|nucleotide binding	catalytic activity	0	0
Rv1599	Rv1652	catalytic activity|nucleotide binding	catalytic activity|protein binding|nucleotide binding	0	0
Rv1844c	Rv3339c	catalytic activity|nucleotide binding	catalytic activity|protein binding|nucleotide binding	0	0
Rv1699	Rv2973c	catalytic activity|nucleotide binding	DNA binding|hydrolase activity|nucleotide binding	0	0
Rv1409	Rv1940	catalytic activity|nucleotide binding	hydrolase activity	0	0
Rv1599	Rv1606	catalytic activity|nucleotide binding	hydrolase activity	0	0
Rv1409	Rv1415	catalytic activity|nucleotide binding	hydrolase activity|nucleotide binding	0	0
Rv0564c	Rv3696c	catalytic activity|nucleotide binding	kinase activity|nucleotide binding	0	0
Rv1294	Rv3709c	catalytic activity|nucleotide binding	kinase activity|nucleotide binding	0	0
Rv1436	Rv2855	catalytic activity|nucleotide binding	protein binding|catalytic activity|nucleotide binding	0	0
Rv1436	Rv1630	catalytic activity|nucleotide binding	RNA binding|structural molecule activity	0	0
Rv2501c	Rv3557c	catalytic activity|nucleotide binding	sequence-specific DNA binding transcription factor activity|transcription regulator activity	0	0
Rv2763c	Rv3456c	catalytic activity|nucleotide binding	structural molecule activity	0	0
Rv1658	Rv3443c	catalytic activity|nucleotide binding	structural molecule activity	0	0
Rv1699	Rv2055c	catalytic activity|nucleotide binding	structural molecule activity|RNA binding	0	0
Rv1658	Rv2785c	catalytic activity|nucleotide binding	structural molecule activity|RNA binding	0	0
Rv0041	Rv3459c	catalytic activity|nucleotide binding	structural molecule activity|RNA binding	0	0
Rv1409	Rv1412	catalytic activity|nucleotide binding	transferase activity	0	0
Rv1599	Rv1605	catalytic activity|nucleotide binding	transferase activity	0	0
Rv1599	Rv1602	catalytic activity|nucleotide binding	transferase activity	0	0
Rv2540c	Rv2764c	catalytic activity|nucleotide binding	transferase activity	0	0
Rv1599	Rv2121c	catalytic activity|nucleotide binding	transferase activity|nucleotide binding|protein binding	0	0
Rv2967c	Rv3710	catalytic activity|nucleotide binding	transferase activity|protein binding	0	0
Rv1436	Rv2889c	catalytic activity|nucleotide binding	translation factor activity|nucleic acid binding	0	0
Rv1436	Rv2882c	catalytic activity|nucleotide binding	translation factor activity|nucleic acid binding	0	0
Rv1438	Rv2782c	catalytic activity|protein binding	peptidase activity|binding	0	0
Rv0462	Rv3150	catalytic activity|protein binding|antioxidant activity|nucleotide binding	catalytic activity|nucleotide binding	0	0
Rv0066c	Rv0467	catalytic activity|protein binding|nucleotide binding	catalytic activity	0	0
Rv1652	Rv2773c	catalytic activity|protein binding|nucleotide binding	catalytic activity|nucleotide binding	0	0
Rv2995c	Rv3153	catalytic activity|protein binding|nucleotide binding	electron carrier activity|binding|catalytic activity	0	0
Rv1475c	Rv1844c	catalytic activity|RNA binding	catalytic activity|nucleotide binding	0	0
Rv0861c	Rv1599	DNA binding|hydrolase activity|nucleotide binding	catalytic activity|nucleotide binding	0	0
Rv0058	Rv1297	DNA binding|nuclease activity|nucleotide binding	transcription regulator activity|RNA binding|hydrolase activity|nucleotide binding|transporter activity	0	0
Rv0630c	Rv2764c	DNA binding|nuclease activity|nucleotide binding	transferase activity	0	0
Rv0630c	Rv0638	DNA binding|nuclease activity|nucleotide binding	transporter activity	0	0
Rv0003	Rv1617	DNA binding|nucleotide binding	kinase activity|nucleotide binding	0	0
Rv1633	Rv2440c	DNA binding|nucleotide binding|nuclease activity	nucleotide binding	0	0
Rv0005	Rv0946c	DNA binding|nucleotide binding|protein binding	catalytic activity	0	0
Rv0005	Rv0668	DNA binding|nucleotide binding|protein binding	DNA binding|transferase activity	0	0
Rv1080c	Rv3628	DNA binding|transcription regulator activity	binding|hydrolase activity	0	0
Rv0667	Rv3158	DNA binding|transferase activity	catalytic activity|binding	0	0
Rv0667	Rv3459c	DNA binding|transferase activity	structural molecule activity|RNA binding	0	0
Rv0667	Rv0719	DNA binding|transferase activity	structural molecule activity|RNA binding	0	0
Rv0667	Rv0714	DNA binding|transferase activity	structural molecule activity|RNA binding	0	0
Rv0667	Rv0701	DNA binding|transferase activity	structural molecule activity|RNA binding	0	0
Rv0668	Rv0808	DNA binding|transferase activity	transferase activity|binding	0	0
Rv3153	Rv3155	electron carrier activity|binding|catalytic activity	binding|catalytic activity	0	0
Rv1471	Rv3596c	electron carrier activity|catalytic activity	DNA binding|nuclease activity|protein binding|nucleotide binding	0	0
Rv1471	Rv3610c	electron carrier activity|catalytic activity	peptidase activity|nucleotide binding	0	0
Rv1177	Rv2737c	electron carrier activity|catalytic activity|binding	DNA binding|nuclease activity|nucleotide binding	0	0
Rv1606	Rv3003c	hydrolase activity	binding|transferase activity	0	0
Rv1606	Rv1652	hydrolase activity	catalytic activity|protein binding|nucleotide binding	0	0
Rv1538c	Rv3676	hydrolase activity	sequence-specific DNA binding transcription factor activity|nucleotide binding|protein binding	0	0
Rv1606	Rv2121c	hydrolase activity	transferase activity|nucleotide binding|protein binding	0	0
Rv1564c	Rv1781c	hydrolase activity|binding	catalytic activity|binding	0	0
Rv1286	Rv2392	hydrolase activity|kinase activity|nucleotide binding	transferase activity|binding	0	0
Rv3248c	Rv3411c	hydrolase activity|nucleotide binding	catalytic activity|binding	0	0
Rv1223	Rv2069	hydrolase activity|protein binding	sequence-specific DNA binding transcription factor activity|protein binding	0	0
Rv2150c	Rv3318	hydrolase activity|protein binding|nucleotide binding	catalytic activity|electron carrier activity|binding	0	0
Rv2460c	Rv2890c	hydrolase activity|protein binding|nucleotide binding	structural molecule activity	0	0
Rv2460c	Rv2882c	hydrolase activity|protein binding|nucleotide binding	translation factor activity|nucleic acid binding	0	0
Rv0733	Rv3308	kinase activity|nucleotide binding	binding|catalytic activity	0	0
Rv2539c	Rv2678c	kinase activity|nucleotide binding	catalytic activity	0	0
Rv1437	Rv3318	kinase activity|nucleotide binding	catalytic activity|electron carrier activity|binding	0	0
Rv1654	Rv3151	kinase activity|nucleotide binding	catalytic activity|electron carrier activity|binding	0	0
Rv1437	Rv2982c	kinase activity|nucleotide binding	catalytic activity|nucleotide binding	0	0
Rv0733	Rv1436	kinase activity|nucleotide binding	catalytic activity|nucleotide binding	0	0
Rv1437	Rv3418c	kinase activity|nucleotide binding	nucleotide binding	0	0
Rv1617	Rv2373c	kinase activity|nucleotide binding	nucleotide binding|protein binding	0	0
Rv1617	Rv2855	kinase activity|nucleotide binding	protein binding|catalytic activity|nucleotide binding	0	0
Rv1437	Rv3624c	kinase activity|nucleotide binding	transferase activity|binding	0	0
Rv1654	Rv1656	kinase activity|nucleotide binding	transferase activity|binding	0	0
Rv0733	Rv1389	kinase activity|nucleotide binding	transferase activity|nucleotide binding	0	0
Rv1437	Rv2882c	kinase activity|nucleotide binding	translation factor activity|nucleic acid binding	0	0
Rv0533c	Rv3530c	lipid binding|transferase activity|protein binding	binding|catalytic activity	0	0
Rv0533c	Rv3485c	lipid binding|transferase activity|protein binding	binding|catalytic activity	0	0
Rv0533c	Rv2461c	lipid binding|transferase activity|protein binding	hydrolase activity|nucleotide binding	0	0
Rv0533c	Rv2243	lipid binding|transferase activity|protein binding	transferase activity|protein binding	0	0
Rv0629c	Rv0638	nuclease activity|nucleotide binding	transporter activity	0	0
Rv1461	Rv1464	nuclease activity|protein binding	protein binding|transferase activity	0	0
Rv2440c	Rv2554c	nucleotide binding	nucleic acid binding|nuclease activity	0	0
Rv2152c	Rv2153c	nucleotide binding|catalytic activity	carbohydrate binding|transferase activity	0	0
Rv2152c	Rv2155c	nucleotide binding|catalytic activity	protein binding|nucleotide binding|catalytic activity	0	0
Rv3009c	Rv3460c	nucleotide binding|catalytic activity	RNA binding|structural molecule activity	0	0
Rv2222c	Rv2780	nucleotide binding|hydrolase activity	catalytic activity|binding	0	0
Rv2457c	Rv3003c	nucleotide binding|hydrolase activity|protein binding	binding|transferase activity	0	0
Rv0254c	Rv2848c	nucleotide binding|kinase activity	hydrolase activity	0	0
Rv0254c	Rv2208	nucleotide binding|kinase activity	transferase activity	0	0
Rv0440	Rv0946c	nucleotide binding|protein binding	catalytic activity	0	0
Rv0440	Rv1638	nucleotide binding|protein binding	DNA binding|nucleotide binding|nuclease activity	0	0
Rv0350	Rv3914	nucleotide binding|protein binding	electron carrier activity|catalytic activity	0	0
Rv0440	Rv2460c	nucleotide binding|protein binding	hydrolase activity|protein binding|nucleotide binding	0	0
Rv0440	Rv0957	nucleotide binding|protein binding	hydrolase activity|transferase activity	0	0
Rv0352	Rv1617	nucleotide binding|protein binding	kinase activity|nucleotide binding	0	0
Rv2373c	Rv3418c	nucleotide binding|protein binding	nucleotide binding	0	0
Rv2299c	Rv2883c	nucleotide binding|protein binding	nucleotide binding|transferase activity	0	0
Rv2299c	Rv3610c	nucleotide binding|protein binding	peptidase activity|nucleotide binding	0	0
Rv0351	Rv2890c	nucleotide binding|protein binding	structural molecule activity	0	0
Rv0440	Rv0651	nucleotide binding|protein binding	structural molecule activity	0	0
Rv0352	Rv0704	nucleotide binding|protein binding	structural molecule activity|transferase activity|RNA binding	0	0
Rv0703	Rv3460c	nucleotide binding|structural molecule activity|RNA binding	RNA binding|structural molecule activity	0	0
Rv0703	Rv0717	nucleotide binding|structural molecule activity|RNA binding	structural molecule activity|RNA binding	0	0
Rv0703	Rv2056c	nucleotide binding|structural molecule activity|RNA binding	structural molecule activity|RNA binding	0	0
Rv0703	Rv0721	nucleotide binding|structural molecule activity|RNA binding	structural molecule activity|RNA binding	0	0
Rv0703	Rv0718	nucleotide binding|structural molecule activity|RNA binding	structural molecule activity|RNA binding	0	0
Rv0703	Rv3459c	nucleotide binding|structural molecule activity|RNA binding	structural molecule activity|RNA binding	0	0
Rv0703	Rv0707	nucleotide binding|structural molecule activity|RNA binding	structural molecule activity|RNA binding	0	0
Rv0703	Rv0705	nucleotide binding|structural molecule activity|RNA binding	structural molecule activity|RNA binding	0	0
Rv0703	Rv3462c	nucleotide binding|structural molecule activity|RNA binding	translation factor activity|nucleic acid binding	0	0
Rv2883c	Rv3024c	nucleotide binding|transferase activity	RNA binding|nucleotide binding|transferase activity	0	0
Rv1213	Rv1326c	nucleotide binding|transferase activity	transferase activity|hydrolase activity|protein binding	0	0
Rv1310	Rv3457c	nucleotide binding|transporter activity	DNA binding|transferase activity|protein binding	0	0
Rv1308	Rv1437	nucleotide binding|transporter activity	kinase activity|nucleotide binding	0	0
Rv1308	Rv2534c	nucleotide binding|transporter activity	translation factor activity|nucleic acid binding	0	0
Rv2031c	Rv3417c	protein binding	protein binding|nucleotide binding	0	0
Rv0017c	Rv2156c	protein binding	transferase activity	0	0
Rv0384c	Rv3418c	protein binding|nucleotide binding|hydrolase activity	nucleotide binding	0	0
Rv1463	Rv1464	protein binding|nucleotide binding|hydrolase activity	protein binding|transferase activity	0	0
Rv1248c	Rv3318	protein binding|transferase activity|electron carrier activity	catalytic activity|electron carrier activity|binding	0	0
Rv1649	Rv2056c	RNA binding|catalytic activity|nucleotide binding	structural molecule activity|RNA binding	0	0
Rv1649	Rv3459c	RNA binding|catalytic activity|nucleotide binding	structural molecule activity|RNA binding	0	0
Rv1650	Rv2056c	RNA binding|catalytic activity|nucleotide binding	structural molecule activity|RNA binding	0	0
Rv0641	Rv2428	RNA binding|structural molecule activity	antioxidant activity|protein binding|catalytic activity	0	0
Rv0682	Rv1613	RNA binding|structural molecule activity	catalytic activity	0	0
Rv0682	Rv2737c	RNA binding|structural molecule activity	DNA binding|nuclease activity|nucleotide binding	0	0
Rv1630	Rv2460c	RNA binding|structural molecule activity	hydrolase activity|protein binding|nucleotide binding	0	0
Rv0716	Rv3240c	RNA binding|structural molecule activity	nucleotide binding|hydrolase activity|protein binding	0	0
Rv0683	Rv0703	RNA binding|structural molecule activity	nucleotide binding|structural molecule activity|RNA binding	0	0
Rv0682	Rv1310	RNA binding|structural molecule activity	nucleotide binding|transporter activity	0	0
Rv1630	Rv1650	RNA binding|structural molecule activity	RNA binding|catalytic activity|nucleotide binding	0	0
Rv0683	Rv1650	RNA binding|structural molecule activity	RNA binding|catalytic activity|nucleotide binding	0	0
Rv0716	Rv1650	RNA binding|structural molecule activity	RNA binding|catalytic activity|nucleotide binding	0	0
Rv0682	Rv2555c	RNA binding|structural molecule activity	RNA binding|catalytic activity|nucleotide binding	0	0
Rv0641	Rv2906c	RNA binding|structural molecule activity	RNA binding|transferase activity	0	0
Rv0716	Rv2906c	RNA binding|structural molecule activity	RNA binding|transferase activity	0	0
Rv0708	Rv2906c	RNA binding|structural molecule activity	RNA binding|transferase activity	0	0
Rv0683	Rv2906c	RNA binding|structural molecule activity	RNA binding|transferase activity	0	0
Rv0682	Rv2906c	RNA binding|structural molecule activity	RNA binding|transferase activity	0	0
Rv3460c	Rv3461c	RNA binding|structural molecule activity	structural molecule activity	0	0
Rv0716	Rv3442c	RNA binding|structural molecule activity	structural molecule activity	0	0
Rv0683	Rv2058c	RNA binding|structural molecule activity	structural molecule activity	0	0
Rv1630	Rv3443c	RNA binding|structural molecule activity	structural molecule activity	0	0
Rv1630	Rv2904c	RNA binding|structural molecule activity	structural molecule activity	0	0
Rv0708	Rv0709	RNA binding|structural molecule activity	structural molecule activity	0	0
Rv0683	Rv0709	RNA binding|structural molecule activity	structural molecule activity	0	0
Rv0683	Rv3443c	RNA binding|structural molecule activity	structural molecule activity	0	0
Rv0716	Rv2890c	RNA binding|structural molecule activity	structural molecule activity	0	0
Rv0708	Rv2890c	RNA binding|structural molecule activity	structural molecule activity	0	0
Rv0682	Rv3456c	RNA binding|structural molecule activity	structural molecule activity	0	0
Rv0682	Rv2058c	RNA binding|structural molecule activity	structural molecule activity	0	0
Rv0682	Rv2904c	RNA binding|structural molecule activity	structural molecule activity	0	0
Rv0682	Rv0709	RNA binding|structural molecule activity	structural molecule activity	0	0
Rv0683	Rv1298	RNA binding|structural molecule activity	structural molecule activity|electron carrier activity|RNA binding	0	0
Rv0641	Rv2412	RNA binding|structural molecule activity	structural molecule activity|RNA binding	0	0
Rv0716	Rv2056c	RNA binding|structural molecule activity	structural molecule activity|RNA binding	0	0
Rv0716	Rv2055c	RNA binding|structural molecule activity	structural molecule activity|RNA binding	0	0
Rv0716	Rv0717	RNA binding|structural molecule activity	structural molecule activity|RNA binding	0	0
Rv0708	Rv2056c	RNA binding|structural molecule activity	structural molecule activity|RNA binding	0	0
Rv0708	Rv2055c	RNA binding|structural molecule activity	structural molecule activity|RNA binding	0	0
Rv1630	Rv2056c	RNA binding|structural molecule activity	structural molecule activity|RNA binding	0	0
Rv0683	Rv0723	RNA binding|structural molecule activity	structural molecule activity|RNA binding	0	0
Rv0708	Rv0717	RNA binding|structural molecule activity	structural molecule activity|RNA binding	0	0
Rv0716	Rv3458c	RNA binding|structural molecule activity	structural molecule activity|RNA binding	0	0
Rv1630	Rv3459c	RNA binding|structural molecule activity	structural molecule activity|RNA binding	0	0
Rv1630	Rv2442c	RNA binding|structural molecule activity	structural molecule activity|RNA binding	0	0
Rv0716	Rv3459c	RNA binding|structural molecule activity	structural molecule activity|RNA binding	0	0
Rv0708	Rv3459c	RNA binding|structural molecule activity	structural molecule activity|RNA binding	0	0
Rv0708	Rv0721	RNA binding|structural molecule activity	structural molecule activity|RNA binding	0	0
Rv0708	Rv0710	RNA binding|structural molecule activity	structural molecule activity|RNA binding	0	0
Rv0683	Rv0720	RNA binding|structural molecule activity	structural molecule activity|RNA binding	0	0
Rv0683	Rv0715	RNA binding|structural molecule activity	structural molecule activity|RNA binding	0	0
Rv0716	Rv0721	RNA binding|structural molecule activity	structural molecule activity|RNA binding	0	0
Rv0683	Rv0714	RNA binding|structural molecule activity	structural molecule activity|RNA binding	0	0
Rv0682	Rv0720	RNA binding|structural molecule activity	structural molecule activity|RNA binding	0	0
Rv0682	Rv0719	RNA binding|structural molecule activity	structural molecule activity|RNA binding	0	0
Rv0682	Rv0714	RNA binding|structural molecule activity	structural molecule activity|RNA binding	0	0
Rv0682	Rv0702	RNA binding|structural molecule activity	structural molecule activity|RNA binding	0	0
Rv0682	Rv0701	RNA binding|structural molecule activity	structural molecule activity|RNA binding	0	0
Rv0682	Rv2733c	RNA binding|structural molecule activity	transferase activity|binding	0	0
Rv1630	Rv2889c	RNA binding|structural molecule activity	translation factor activity|nucleic acid binding	0	0
Rv0716	Rv3462c	RNA binding|structural molecule activity	translation factor activity|nucleic acid binding	0	0
Rv0716	Rv2889c	RNA binding|structural molecule activity	translation factor activity|nucleic acid binding	0	0
Rv0683	Rv2889c	RNA binding|structural molecule activity	translation factor activity|nucleic acid binding	0	0
Rv0683	Rv0684	RNA binding|structural molecule activity	translation factor activity|nucleic acid binding|hydrolase activity|nucleotide binding	0	0
Rv0716	Rv2839c	RNA binding|structural molecule activity	translation factor activity|nucleic acid binding|hydrolase activity|nucleotide binding	0	0
Rv0700	Rv0703	RNA binding|structural molecule activity|protein binding	nucleotide binding|structural molecule activity|RNA binding	0	0
Rv0700	Rv1650	RNA binding|structural molecule activity|protein binding	RNA binding|catalytic activity|nucleotide binding	0	0
Rv0700	Rv0716	RNA binding|structural molecule activity|protein binding	RNA binding|structural molecule activity	0	0
Rv0700	Rv0708	RNA binding|structural molecule activity|protein binding	RNA binding|structural molecule activity	0	0
Rv0700	Rv2906c	RNA binding|structural molecule activity|protein binding	RNA binding|transferase activity	0	0
Rv0700	Rv2841c	RNA binding|structural molecule activity|protein binding	sequence-specific DNA binding transcription factor activity|RNA binding|protein binding|transcription regulator activity	0	0
Rv0700	Rv3456c	RNA binding|structural molecule activity|protein binding	structural molecule activity	0	0
Rv0700	Rv2058c	RNA binding|structural molecule activity|protein binding	structural molecule activity	0	0
Rv0700	Rv3443c	RNA binding|structural molecule activity|protein binding	structural molecule activity	0	0
Rv0700	Rv2904c	RNA binding|structural molecule activity|protein binding	structural molecule activity	0	0
Rv0700	Rv2441c	RNA binding|structural molecule activity|protein binding	structural molecule activity	0	0
Rv0700	Rv0709	RNA binding|structural molecule activity|protein binding	structural molecule activity	0	0
Rv0700	Rv0723	RNA binding|structural molecule activity|protein binding	structural molecule activity|RNA binding	0	0
Rv0700	Rv0715	RNA binding|structural molecule activity|protein binding	structural molecule activity|RNA binding	0	0
Rv0700	Rv2442c	RNA binding|structural molecule activity|protein binding	structural molecule activity|RNA binding	0	0
Rv0700	Rv0720	RNA binding|structural molecule activity|protein binding	structural molecule activity|RNA binding	0	0
Rv0700	Rv0719	RNA binding|structural molecule activity|protein binding	structural molecule activity|RNA binding	0	0
Rv0700	Rv0714	RNA binding|structural molecule activity|protein binding	structural molecule activity|RNA binding	0	0
Rv0700	Rv0701	RNA binding|structural molecule activity|protein binding	structural molecule activity|RNA binding	0	0
Rv0700	Rv0704	RNA binding|structural molecule activity|protein binding	structural molecule activity|transferase activity|RNA binding	0	0
Rv0700	Rv2889c	RNA binding|structural molecule activity|protein binding	translation factor activity|nucleic acid binding	0	0
Rv0700	Rv3462c	RNA binding|structural molecule activity|protein binding	translation factor activity|nucleic acid binding	0	0
Rv0700	Rv2839c	RNA binding|structural molecule activity|protein binding	translation factor activity|nucleic acid binding|hydrolase activity|nucleotide binding	0	0
Rv2906c	Rv3455c	RNA binding|transferase activity	RNA binding|catalytic activity	0	0
Rv2906c	Rv3460c	RNA binding|transferase activity	RNA binding|structural molecule activity	0	0
Rv2906c	Rv3442c	RNA binding|transferase activity	structural molecule activity	0	0
Rv2906c	Rv3459c	RNA binding|transferase activity	structural molecule activity|RNA binding	0	0
Rv3676	Rv3853	sequence-specific DNA binding transcription factor activity|nucleotide binding|protein binding	enzyme regulator activity	0	0
Rv3286c	Rv3687c	sequence-specific DNA binding transcription factor activity|protein binding	protein binding	0	0
Rv2841c	Rv2906c	sequence-specific DNA binding transcription factor activity|RNA binding|protein binding|transcription regulator activity	RNA binding|transferase activity	0	0
Rv2841c	Rv3456c	sequence-specific DNA binding transcription factor activity|RNA binding|protein binding|transcription regulator activity	structural molecule activity	0	0
Rv2841c	Rv3459c	sequence-specific DNA binding transcription factor activity|RNA binding|protein binding|transcription regulator activity	structural molecule activity|RNA binding	0	0
Rv0490	Rv1416	signal transducer activity|nucleotide binding	transferase activity	0	0
Rv1028c	Rv1030	signal transducer activity|protein binding|nucleotide binding	nucleotide binding	0	0
Rv1028c	Rv1031	signal transducer activity|protein binding|nucleotide binding	nucleotide binding	0	0
Rv3133c	Rv3241c	signal transducer activity|sequence-specific DNA binding transcription factor activity	binding	0	0
Rv0652	Rv3846	structural molecule activity	antioxidant activity|protein binding	0	0
Rv0652	Rv3628	structural molecule activity	binding|hydrolase activity	0	0
Rv2441c	Rv2462c	structural molecule activity	catalytic activity	0	0
Rv0652	Rv3648c	structural molecule activity	DNA binding	0	0
Rv3442c	Rv3457c	structural molecule activity	DNA binding|transferase activity|protein binding	0	0
Rv2909c	Rv3457c	structural molecule activity	DNA binding|transferase activity|protein binding	0	0
Rv0651	Rv3457c	structural molecule activity	DNA binding|transferase activity|protein binding	0	0
Rv0652	Rv1223	structural molecule activity	hydrolase activity|protein binding	0	0
Rv0651	Rv3418c	structural molecule activity	nucleotide binding	0	0
Rv0651	Rv1650	structural molecule activity	RNA binding|catalytic activity|nucleotide binding	0	0
Rv2058c	Rv3460c	structural molecule activity	RNA binding|structural molecule activity	0	0
Rv2904c	Rv3460c	structural molecule activity	RNA binding|structural molecule activity	0	0
Rv0652	Rv3460c	structural molecule activity	RNA binding|structural molecule activity	0	0
Rv2441c	Rv3460c	structural molecule activity	RNA binding|structural molecule activity	0	0
Rv0709	Rv3460c	structural molecule activity	RNA binding|structural molecule activity	0	0
Rv0709	Rv0716	structural molecule activity	RNA binding|structural molecule activity	0	0
Rv0652	Rv0682	structural molecule activity	RNA binding|structural molecule activity	0	0
Rv2890c	Rv2906c	structural molecule activity	RNA binding|transferase activity	0	0
Rv2904c	Rv2906c	structural molecule activity	RNA binding|transferase activity	0	0
Rv0652	Rv2906c	structural molecule activity	RNA binding|transferase activity	0	0
Rv0651	Rv2906c	structural molecule activity	RNA binding|transferase activity	0	0
Rv2058c	Rv2785c	structural molecule activity	structural molecule activity|RNA binding	0	0
Rv1642	Rv1643	structural molecule activity	structural molecule activity|RNA binding	0	0
Rv0634B	Rv0717	structural molecule activity	structural molecule activity|RNA binding	0	0
Rv2058c	Rv3458c	structural molecule activity	structural molecule activity|RNA binding	0	0
Rv3456c	Rv3459c	structural molecule activity	structural molecule activity|RNA binding	0	0
Rv2058c	Rv3459c	structural molecule activity	structural molecule activity|RNA binding	0	0
Rv0634B	Rv0710	structural molecule activity	structural molecule activity|RNA binding	0	0
Rv0722	Rv0723	structural molecule activity	structural molecule activity|RNA binding	0	0
Rv0709	Rv0717	structural molecule activity	structural molecule activity|RNA binding	0	0
Rv0709	Rv0723	structural molecule activity	structural molecule activity|RNA binding	0	0
Rv0652	Rv3458c	structural molecule activity	structural molecule activity|RNA binding	0	0
Rv3443c	Rv3458c	structural molecule activity	structural molecule activity|RNA binding	0	0
Rv2904c	Rv3459c	structural molecule activity	structural molecule activity|RNA binding	0	0
Rv2441c	Rv3459c	structural molecule activity	structural molecule activity|RNA binding	0	0
Rv3443c	Rv3459c	structural molecule activity	structural molecule activity|RNA binding	0	0
Rv0709	Rv0718	structural molecule activity	structural molecule activity|RNA binding	0	0
Rv0709	Rv0715	structural molecule activity	structural molecule activity|RNA binding	0	0
Rv0709	Rv0714	structural molecule activity	structural molecule activity|RNA binding	0	0
Rv0709	Rv0710	structural molecule activity	structural molecule activity|RNA binding	0	0
Rv0652	Rv0718	structural molecule activity	structural molecule activity|RNA binding	0	0
Rv0652	Rv0710	structural molecule activity	structural molecule activity|RNA binding	0	0
Rv2058c	Rv2889c	structural molecule activity	translation factor activity|nucleic acid binding	0	0
Rv0652	Rv3462c	structural molecule activity	translation factor activity|nucleic acid binding	0	0
Rv0722	Rv3462c	structural molecule activity	translation factor activity|nucleic acid binding	0	0
Rv0651	Rv2889c	structural molecule activity	translation factor activity|nucleic acid binding	0	0
Rv0651	Rv0684	structural molecule activity	translation factor activity|nucleic acid binding|hydrolase activity|nucleotide binding	0	0
Rv0634B	Rv0685	structural molecule activity	translation factor activity|nucleic acid binding|hydrolase activity|protein binding|nucleotide binding	0	0
Rv1298	Rv2058c	structural molecule activity|electron carrier activity|RNA binding	structural molecule activity	0	0
Rv1298	Rv2056c	structural molecule activity|electron carrier activity|RNA binding	structural molecule activity|RNA binding	0	0
Rv1298	Rv2785c	structural molecule activity|electron carrier activity|RNA binding	structural molecule activity|RNA binding	0	0
Rv0056	Rv1613	structural molecule activity|RNA binding	catalytic activity	0	0
Rv2055c	Rv2462c	structural molecule activity|RNA binding	catalytic activity	0	0
Rv0056	Rv2462c	structural molecule activity|RNA binding	catalytic activity	0	0
Rv0055	Rv2462c	structural molecule activity|RNA binding	catalytic activity	0	0
Rv0710	Rv2462c	structural molecule activity|RNA binding	catalytic activity	0	0
Rv0640	Rv2462c	structural molecule activity|RNA binding	catalytic activity	0	0
Rv2442c	Rv2462c	structural molecule activity|RNA binding	catalytic activity	0	0
Rv0719	Rv2763c	structural molecule activity|RNA binding	catalytic activity|nucleotide binding	0	0
Rv1643	Rv3708c	structural molecule activity|RNA binding	catalytic activity|protein binding|nucleotide binding	0	0
Rv0721	Rv2995c	structural molecule activity|RNA binding	catalytic activity|protein binding|nucleotide binding	0	0
Rv0710	Rv3648c	structural molecule activity|RNA binding	DNA binding	0	0
Rv0053	Rv2343c	structural molecule activity|RNA binding	DNA binding|transferase activity	0	0
Rv0720	Rv3457c	structural molecule activity|RNA binding	DNA binding|transferase activity|protein binding	0	0
Rv0718	Rv3457c	structural molecule activity|RNA binding	DNA binding|transferase activity|protein binding	0	0
Rv0714	Rv3457c	structural molecule activity|RNA binding	DNA binding|transferase activity|protein binding	0	0
Rv0706	Rv3457c	structural molecule activity|RNA binding	DNA binding|transferase activity|protein binding	0	0
Rv0640	Rv3457c	structural molecule activity|RNA binding	DNA binding|transferase activity|protein binding	0	0
Rv0701	Rv2461c	structural molecule activity|RNA binding	hydrolase activity|nucleotide binding	0	0
Rv0705	Rv0733	structural molecule activity|RNA binding	kinase activity|nucleotide binding	0	0
Rv0714	Rv2539c	structural molecule activity|RNA binding	kinase activity|nucleotide binding	0	0
Rv0705	Rv2539c	structural molecule activity|RNA binding	kinase activity|nucleotide binding	0	0
Rv0053	Rv2783c	structural molecule activity|RNA binding	nuclease activity|RNA binding|transferase activity	0	0
Rv0053	Rv0409	structural molecule activity|RNA binding	nucleotide binding|kinase activity	0	0
Rv2056c	Rv2555c	structural molecule activity|RNA binding	RNA binding|catalytic activity|nucleotide binding	0	0
Rv0701	Rv2555c	structural molecule activity|RNA binding	RNA binding|catalytic activity|nucleotide binding	0	0
Rv0705	Rv1689	structural molecule activity|RNA binding	RNA binding|catalytic activity|nucleotide binding	0	0
Rv0718	Rv2555c	structural molecule activity|RNA binding	RNA binding|catalytic activity|nucleotide binding	0	0
Rv0706	Rv2555c	structural molecule activity|RNA binding	RNA binding|catalytic activity|nucleotide binding	0	0
Rv0705	Rv2555c	structural molecule activity|RNA binding	RNA binding|catalytic activity|nucleotide binding	0	0
Rv0720	Rv1650	structural molecule activity|RNA binding	RNA binding|catalytic activity|nucleotide binding	0	0
Rv0702	Rv1650	structural molecule activity|RNA binding	RNA binding|catalytic activity|nucleotide binding	0	0
Rv0714	Rv1650	structural molecule activity|RNA binding	RNA binding|catalytic activity|nucleotide binding	0	0
Rv0706	Rv1650	structural molecule activity|RNA binding	RNA binding|catalytic activity|nucleotide binding	0	0
Rv0721	Rv1650	structural molecule activity|RNA binding	RNA binding|catalytic activity|nucleotide binding	0	0
Rv0718	Rv1650	structural molecule activity|RNA binding	RNA binding|catalytic activity|nucleotide binding	0	0
Rv0701	Rv1650	structural molecule activity|RNA binding	RNA binding|catalytic activity|nucleotide binding	0	0
Rv0705	Rv1650	structural molecule activity|RNA binding	RNA binding|catalytic activity|nucleotide binding	0	0
Rv0702	Rv2752c	structural molecule activity|RNA binding	RNA binding|nuclease activity	0	0
Rv1643	Rv3460c	structural molecule activity|RNA binding	RNA binding|structural molecule activity	0	0
Rv0723	Rv3460c	structural molecule activity|RNA binding	RNA binding|structural molecule activity	0	0
Rv0723	Rv1630	structural molecule activity|RNA binding	RNA binding|structural molecule activity	0	0
Rv0055	Rv0708	structural molecule activity|RNA binding	RNA binding|structural molecule activity	0	0
Rv0053	Rv0708	structural molecule activity|RNA binding	RNA binding|structural molecule activity	0	0
Rv0055	Rv0716	structural molecule activity|RNA binding	RNA binding|structural molecule activity	0	0
Rv0714	Rv3460c	structural molecule activity|RNA binding	RNA binding|structural molecule activity	0	0
Rv2442c	Rv3460c	structural molecule activity|RNA binding	RNA binding|structural molecule activity	0	0
Rv0719	Rv3460c	structural molecule activity|RNA binding	RNA binding|structural molecule activity	0	0
Rv0701	Rv3460c	structural molecule activity|RNA binding	RNA binding|structural molecule activity	0	0
Rv0702	Rv1630	structural molecule activity|RNA binding	RNA binding|structural molecule activity	0	0
Rv0720	Rv1630	structural molecule activity|RNA binding	RNA binding|structural molecule activity	0	0
Rv0705	Rv0716	structural molecule activity|RNA binding	RNA binding|structural molecule activity	0	0
Rv0705	Rv0708	structural molecule activity|RNA binding	RNA binding|structural molecule activity	0	0
Rv0701	Rv1630	structural molecule activity|RNA binding	RNA binding|structural molecule activity	0	0
Rv0640	Rv1630	structural molecule activity|RNA binding	RNA binding|structural molecule activity	0	0
Rv0719	Rv1630	structural molecule activity|RNA binding	RNA binding|structural molecule activity	0	0
Rv0718	Rv1630	structural molecule activity|RNA binding	RNA binding|structural molecule activity	0	0
Rv0714	Rv1630	structural molecule activity|RNA binding	RNA binding|structural molecule activity	0	0
Rv0706	Rv1630	structural molecule activity|RNA binding	RNA binding|structural molecule activity	0	0
Rv0707	Rv1630	structural molecule activity|RNA binding	RNA binding|structural molecule activity	0	0
Rv0640	Rv0683	structural molecule activity|RNA binding	RNA binding|structural molecule activity	0	0
Rv0056	Rv0700	structural molecule activity|RNA binding	RNA binding|structural molecule activity|protein binding	0	0
Rv0640	Rv0700	structural molecule activity|RNA binding	RNA binding|structural molecule activity|protein binding	0	0
Rv2056c	Rv2906c	structural molecule activity|RNA binding	RNA binding|transferase activity	0	0
Rv2785c	Rv2906c	structural molecule activity|RNA binding	RNA binding|transferase activity	0	0
Rv0723	Rv2906c	structural molecule activity|RNA binding	RNA binding|transferase activity	0	0
Rv0055	Rv2906c	structural molecule activity|RNA binding	RNA binding|transferase activity	0	0
Rv0721	Rv2906c	structural molecule activity|RNA binding	RNA binding|transferase activity	0	0
Rv0719	Rv2906c	structural molecule activity|RNA binding	RNA binding|transferase activity	0	0
Rv0706	Rv2906c	structural molecule activity|RNA binding	RNA binding|transferase activity	0	0
Rv0705	Rv2906c	structural molecule activity|RNA binding	RNA binding|transferase activity	0	0
Rv0702	Rv2906c	structural molecule activity|RNA binding	RNA binding|transferase activity	0	0
Rv0640	Rv2906c	structural molecule activity|RNA binding	RNA binding|transferase activity	0	0
Rv0720	Rv2906c	structural molecule activity|RNA binding	RNA binding|transferase activity	0	0
Rv0718	Rv2906c	structural molecule activity|RNA binding	RNA binding|transferase activity	0	0
Rv0701	Rv2906c	structural molecule activity|RNA binding	RNA binding|transferase activity	0	0
Rv2056c	Rv2841c	structural molecule activity|RNA binding	sequence-specific DNA binding transcription factor activity|RNA binding|protein binding|transcription regulator activity	0	0
Rv0714	Rv2841c	structural molecule activity|RNA binding	sequence-specific DNA binding transcription factor activity|RNA binding|protein binding|transcription regulator activity	0	0
Rv0718	Rv2841c	structural molecule activity|RNA binding	sequence-specific DNA binding transcription factor activity|RNA binding|protein binding|transcription regulator activity	0	0
Rv0705	Rv2841c	structural molecule activity|RNA binding	sequence-specific DNA binding transcription factor activity|RNA binding|protein binding|transcription regulator activity	0	0
Rv0640	Rv2841c	structural molecule activity|RNA binding	sequence-specific DNA binding transcription factor activity|RNA binding|protein binding|transcription regulator activity	0	0
Rv2056c	Rv2058c	structural molecule activity|RNA binding	structural molecule activity	0	0
Rv2056c	Rv3456c	structural molecule activity|RNA binding	structural molecule activity	0	0
Rv2055c	Rv3456c	structural molecule activity|RNA binding	structural molecule activity	0	0
Rv0053	Rv3456c	structural molecule activity|RNA binding	structural molecule activity	0	0
Rv2785c	Rv3443c	structural molecule activity|RNA binding	structural molecule activity	0	0
Rv0723	Rv2890c	structural molecule activity|RNA binding	structural molecule activity	0	0
Rv2056c	Rv3443c	structural molecule activity|RNA binding	structural molecule activity	0	0
Rv0056	Rv2890c	structural molecule activity|RNA binding	structural molecule activity	0	0
Rv0053	Rv3443c	structural molecule activity|RNA binding	structural molecule activity	0	0
Rv0053	Rv0651	structural molecule activity|RNA binding	structural molecule activity	0	0
Rv0055	Rv3443c	structural molecule activity|RNA binding	structural molecule activity	0	0
Rv3459c	Rv3461c	structural molecule activity|RNA binding	structural molecule activity	0	0
Rv0718	Rv3461c	structural molecule activity|RNA binding	structural molecule activity	0	0
Rv0710	Rv3461c	structural molecule activity|RNA binding	structural molecule activity	0	0
Rv0707	Rv3461c	structural molecule activity|RNA binding	structural molecule activity	0	0
Rv0702	Rv3442c	structural molecule activity|RNA binding	structural molecule activity	0	0
Rv0701	Rv3442c	structural molecule activity|RNA binding	structural molecule activity	0	0
Rv0640	Rv3442c	structural molecule activity|RNA binding	structural molecule activity	0	0
Rv0719	Rv3442c	structural molecule activity|RNA binding	structural molecule activity	0	0
Rv0715	Rv3442c	structural molecule activity|RNA binding	structural molecule activity	0	0
Rv0720	Rv3442c	structural molecule activity|RNA binding	structural molecule activity	0	0
Rv0718	Rv3456c	structural molecule activity|RNA binding	structural molecule activity	0	0
Rv0710	Rv3456c	structural molecule activity|RNA binding	structural molecule activity	0	0
Rv0707	Rv2058c	structural molecule activity|RNA binding	structural molecule activity	0	0
Rv0705	Rv3456c	structural molecule activity|RNA binding	structural molecule activity	0	0
Rv0705	Rv2058c	structural molecule activity|RNA binding	structural molecule activity	0	0
Rv0714	Rv3442c	structural molecule activity|RNA binding	structural molecule activity	0	0
Rv2412	Rv3456c	structural molecule activity|RNA binding	structural molecule activity	0	0
Rv0721	Rv2904c	structural molecule activity|RNA binding	structural molecule activity	0	0
Rv0720	Rv2890c	structural molecule activity|RNA binding	structural molecule activity	0	0
Rv0701	Rv2890c	structural molecule activity|RNA binding	structural molecule activity	0	0
Rv0718	Rv3443c	structural molecule activity|RNA binding	structural molecule activity	0	0
Rv2442c	Rv2890c	structural molecule activity|RNA binding	structural molecule activity	0	0
Rv2412	Rv2441c	structural molecule activity|RNA binding	structural molecule activity	0	0
Rv0721	Rv0722	structural molecule activity|RNA binding	structural molecule activity	0	0
Rv0720	Rv0722	structural molecule activity|RNA binding	structural molecule activity	0	0
Rv0719	Rv0722	structural molecule activity|RNA binding	structural molecule activity	0	0
Rv0710	Rv2441c	structural molecule activity|RNA binding	structural molecule activity	0	0
Rv0707	Rv0709	structural molecule activity|RNA binding	structural molecule activity	0	0
Rv0706	Rv0709	structural molecule activity|RNA binding	structural molecule activity	0	0
Rv0705	Rv3443c	structural molecule activity|RNA binding	structural molecule activity	0	0
Rv0705	Rv0709	structural molecule activity|RNA binding	structural molecule activity	0	0
Rv0640	Rv2890c	structural molecule activity|RNA binding	structural molecule activity	0	0
Rv0718	Rv0722	structural molecule activity|RNA binding	structural molecule activity	0	0
Rv0055	Rv1298	structural molecule activity|RNA binding	structural molecule activity|electron carrier activity|RNA binding	0	0
Rv0705	Rv1298	structural molecule activity|RNA binding	structural molecule activity|electron carrier activity|RNA binding	0	0
Rv0055	Rv0704	structural molecule activity|RNA binding	structural molecule activity|transferase activity|RNA binding	0	0
Rv0053	Rv0704	structural molecule activity|RNA binding	structural molecule activity|transferase activity|RNA binding	0	0
Rv2056c	Rv3462c	structural molecule activity|RNA binding	translation factor activity|nucleic acid binding	0	0
Rv2056c	Rv2889c	structural molecule activity|RNA binding	translation factor activity|nucleic acid binding	0	0
Rv0723	Rv3462c	structural molecule activity|RNA binding	translation factor activity|nucleic acid binding	0	0
Rv0055	Rv2889c	structural molecule activity|RNA binding	translation factor activity|nucleic acid binding	0	0
Rv0053	Rv2889c	structural molecule activity|RNA binding	translation factor activity|nucleic acid binding	0	0
Rv0056	Rv2889c	structural molecule activity|RNA binding	translation factor activity|nucleic acid binding	0	0
Rv0705	Rv3105c	structural molecule activity|RNA binding	translation factor activity|nucleic acid binding	0	0
Rv0720	Rv3462c	structural molecule activity|RNA binding	translation factor activity|nucleic acid binding	0	0
Rv0720	Rv2889c	structural molecule activity|RNA binding	translation factor activity|nucleic acid binding	0	0
Rv0719	Rv3462c	structural molecule activity|RNA binding	translation factor activity|nucleic acid binding	0	0
Rv0718	Rv3462c	structural molecule activity|RNA binding	translation factor activity|nucleic acid binding	0	0
Rv0718	Rv2889c	structural molecule activity|RNA binding	translation factor activity|nucleic acid binding	0	0
Rv0715	Rv3462c	structural molecule activity|RNA binding	translation factor activity|nucleic acid binding	0	0
Rv0714	Rv3462c	structural molecule activity|RNA binding	translation factor activity|nucleic acid binding	0	0
Rv0710	Rv3462c	structural molecule activity|RNA binding	translation factor activity|nucleic acid binding	0	0
Rv0706	Rv3462c	structural molecule activity|RNA binding	translation factor activity|nucleic acid binding	0	0
Rv0705	Rv3462c	structural molecule activity|RNA binding	translation factor activity|nucleic acid binding	0	0
Rv0702	Rv3462c	structural molecule activity|RNA binding	translation factor activity|nucleic acid binding	0	0
Rv0701	Rv3462c	structural molecule activity|RNA binding	translation factor activity|nucleic acid binding	0	0
Rv0701	Rv2889c	structural molecule activity|RNA binding	translation factor activity|nucleic acid binding	0	0
Rv0719	Rv2889c	structural molecule activity|RNA binding	translation factor activity|nucleic acid binding	0	0
Rv2785c	Rv2839c	structural molecule activity|RNA binding	translation factor activity|nucleic acid binding|hydrolase activity|nucleotide binding	0	0
Rv2056c	Rv2839c	structural molecule activity|RNA binding	translation factor activity|nucleic acid binding|hydrolase activity|nucleotide binding	0	0
Rv0053	Rv0684	structural molecule activity|RNA binding	translation factor activity|nucleic acid binding|hydrolase activity|nucleotide binding	0	0
Rv0714	Rv2839c	structural molecule activity|RNA binding	translation factor activity|nucleic acid binding|hydrolase activity|nucleotide binding	0	0
Rv0702	Rv2839c	structural molecule activity|RNA binding	translation factor activity|nucleic acid binding|hydrolase activity|nucleotide binding	0	0
Rv0640	Rv2839c	structural molecule activity|RNA binding	translation factor activity|nucleic acid binding|hydrolase activity|nucleotide binding	0	0
Rv0705	Rv2839c	structural molecule activity|RNA binding	translation factor activity|nucleic acid binding|hydrolase activity|nucleotide binding	0	0
Rv0704	Rv2555c	structural molecule activity|transferase activity|RNA binding	RNA binding|catalytic activity|nucleotide binding	0	0
Rv0704	Rv2906c	structural molecule activity|transferase activity|RNA binding	RNA binding|transferase activity	0	0
Rv0704	Rv2890c	structural molecule activity|transferase activity|RNA binding	structural molecule activity	0	0
Rv0704	Rv0709	structural molecule activity|transferase activity|RNA binding	structural molecule activity	0	0
Rv0704	Rv2055c	structural molecule activity|transferase activity|RNA binding	structural molecule activity|RNA binding	0	0
Rv0704	Rv0717	structural molecule activity|transferase activity|RNA binding	structural molecule activity|RNA binding	0	0
Rv0704	Rv0718	structural molecule activity|transferase activity|RNA binding	structural molecule activity|RNA binding	0	0
Rv0704	Rv0710	structural molecule activity|transferase activity|RNA binding	structural molecule activity|RNA binding	0	0
Rv1297	Rv1613	transcription regulator activity|RNA binding|hydrolase activity|nucleotide binding|transporter activity	catalytic activity	0	0
Rv2066	Rv2070c	transferase activity	catalytic activity	0	0
Rv1451	Rv2193	transferase activity	catalytic activity	0	0
Rv1602	Rv1603	transferase activity	catalytic activity	0	0
Rv1379	Rv1659	transferase activity	catalytic activity	0	0
Rv0806c	Rv3634c	transferase activity	catalytic activity|binding	0	0
Rv2584c	Rv3339c	transferase activity	catalytic activity|protein binding|nucleotide binding	0	0
Rv1605	Rv1606	transferase activity	hydrolase activity	0	0
Rv1602	Rv1606	transferase activity	hydrolase activity	0	0
Rv1605	Rv1654	transferase activity	kinase activity|nucleotide binding	0	0
Rv0562	Rv1310	transferase activity	nucleotide binding|transporter activity	0	0
Rv0896	Rv1308	transferase activity	nucleotide binding|transporter activity	0	0
Rv0510	Rv0524	transferase activity	transferase activity|binding	0	0
Rv1653	Rv1656	transferase activity	transferase activity|binding	0	0
Rv1212c	Rv1326c	transferase activity	transferase activity|hydrolase activity|protein binding	0	0
Rv1605	Rv2121c	transferase activity	transferase activity|nucleotide binding|protein binding	0	0
Rv1602	Rv2121c	transferase activity	transferase activity|nucleotide binding|protein binding	0	0
Rv3025c	Rv3846	transferase activity|binding	antioxidant activity|protein binding	0	0
Rv1173	Rv3261	transferase activity|binding	binding|transferase activity	0	0
Rv0438c	Rv0984	transferase activity|binding	catalytic activity	0	0
Rv1600	Rv1603	transferase activity|binding	catalytic activity	0	0
Rv1568	Rv1589	transferase activity|binding	catalytic activity|binding	0	0
Rv0438c	Rv0869c	transferase activity|binding	catalytic activity|nucleotide binding	0	0
Rv1380	Rv1384	transferase activity|binding	catalytic activity|nucleotide binding	0	0
Rv0337c	Rv0957	transferase activity|binding	hydrolase activity|transferase activity	0	0
Rv3565	Rv3709c	transferase activity|binding	kinase activity|nucleotide binding	0	0
Rv1173	Rv3262	transferase activity|binding	nucleotide binding|catalytic activity	0	0
Rv2733c	Rv2906c	transferase activity|binding	RNA binding|transferase activity	0	0
Rv1600	Rv1605	transferase activity|binding	transferase activity	0	0
Rv1600	Rv1602	transferase activity|binding	transferase activity	0	0
Rv3436c	Rv3846	transferase activity|carbohydrate binding	antioxidant activity|protein binding	0	0
Rv0111	Rv3397c	transferase activity|hydrolase activity	transferase activity	0	0
Rv1326c	Rv1564c	transferase activity|hydrolase activity|protein binding	hydrolase activity|binding	0	0
Rv1484	Rv2477c	transferase activity|lipid binding|nucleotide binding	DNA binding|nucleotide binding|hydrolase activity	0	0
Rv1484	Rv2889c	transferase activity|lipid binding|nucleotide binding	translation factor activity|nucleic acid binding	0	0
Rv0952	Rv1098c	transferase activity|nucleotide binding	catalytic activity	0	0
Rv1389	Rv2783c	transferase activity|nucleotide binding	nuclease activity|RNA binding|transferase activity	0	0
Rv0952	Rv1248c	transferase activity|nucleotide binding	protein binding|transferase activity|electron carrier activity	0	0
Rv1392	Rv3342	transferase activity|nucleotide binding	transferase activity	0	0
Rv0773c	Rv2428	transferase activity|peptidase activity	antioxidant activity|protein binding|catalytic activity	0	0
Rv0773c	Rv1151c	transferase activity|peptidase activity	hydrolase activity|nucleotide binding	0	0
Rv2243	Rv3043c	transferase activity|protein binding	catalytic activity|binding|electron carrier activity	0	0
Rv1093	Rv1438	transferase activity|protein binding	catalytic activity|protein binding	0	0
Rv1207	Rv3606c	transferase activity|protein binding	nucleotide binding|kinase activity	0	0
Rv2243	Rv2889c	transferase activity|protein binding	translation factor activity|nucleic acid binding	0	0
Rv1010	Rv3458c	transferase activity|RNA binding	structural molecule activity|RNA binding	0	0
Rv3462c	Rv3914	translation factor activity|nucleic acid binding	electron carrier activity|catalytic activity	0	0
Rv2882c	Rv3582c	translation factor activity|nucleic acid binding	nucleotide binding|protein binding|transferase activity	0	0
Rv2889c	Rv3460c	translation factor activity|nucleic acid binding	RNA binding|structural molecule activity	0	0
Rv2889c	Rv3456c	translation factor activity|nucleic acid binding	structural molecule activity	0	0
Rv2889c	Rv3442c	translation factor activity|nucleic acid binding	structural molecule activity	0	0
Rv2889c	Rv3443c	translation factor activity|nucleic acid binding	structural molecule activity	0	0
Rv1641	Rv2441c	translation factor activity|nucleic acid binding	structural molecule activity	0	0
Rv2889c	Rv3458c	translation factor activity|nucleic acid binding	structural molecule activity|RNA binding	0	0
Rv2889c	Rv3459c	translation factor activity|nucleic acid binding	structural molecule activity|RNA binding	0	0
Rv0684	Rv2737c	translation factor activity|nucleic acid binding|hydrolase activity|nucleotide binding	DNA binding|nuclease activity|nucleotide binding	0	0
Rv0684	Rv0703	translation factor activity|nucleic acid binding|hydrolase activity|nucleotide binding	nucleotide binding|structural molecule activity|RNA binding	0	0
Rv0684	Rv0700	translation factor activity|nucleic acid binding|hydrolase activity|nucleotide binding	RNA binding|structural molecule activity|protein binding	0	0
Rv0684	Rv2056c	translation factor activity|nucleic acid binding|hydrolase activity|nucleotide binding	structural molecule activity|RNA binding	0	0
Rv2839c	Rv3459c	translation factor activity|nucleic acid binding|hydrolase activity|nucleotide binding	structural molecule activity|RNA binding	0	0
Rv0684	Rv0721	translation factor activity|nucleic acid binding|hydrolase activity|nucleotide binding	structural molecule activity|RNA binding	0	0
Rv0684	Rv0718	translation factor activity|nucleic acid binding|hydrolase activity|nucleotide binding	structural molecule activity|RNA binding	0	0
Rv0684	Rv0707	translation factor activity|nucleic acid binding|hydrolase activity|nucleotide binding	structural molecule activity|RNA binding	0	0
Rv0684	Rv0705	translation factor activity|nucleic acid binding|hydrolase activity|nucleotide binding	structural molecule activity|RNA binding	0	0
Rv0684	Rv0710	translation factor activity|nucleic acid binding|hydrolase activity|nucleotide binding	structural molecule activity|RNA binding	0	0
Rv0685	Rv0703	translation factor activity|nucleic acid binding|hydrolase activity|protein binding|nucleotide binding	nucleotide binding|structural molecule activity|RNA binding	0	0
Rv0685	Rv1630	translation factor activity|nucleic acid binding|hydrolase activity|protein binding|nucleotide binding	RNA binding|structural molecule activity	0	0
Rv0685	Rv0723	translation factor activity|nucleic acid binding|hydrolase activity|protein binding|nucleotide binding	structural molecule activity|RNA binding	0	0
Rv0685	Rv0720	translation factor activity|nucleic acid binding|hydrolase activity|protein binding|nucleotide binding	structural molecule activity|RNA binding	0	0
Rv0685	Rv0706	translation factor activity|nucleic acid binding|hydrolase activity|protein binding|nucleotide binding	structural molecule activity|RNA binding	0	0
Rv0267	Rv1162	transporter activity	catalytic activity	0	0
Rv1309	Rv3396c	transporter activity	catalytic activity|nucleotide binding	0	0
Rv0732	Rv3014c	transporter activity	DNA binding|catalytic activity	0	0
Rv0732	Rv3457c	transporter activity	DNA binding|transferase activity|protein binding	0	0
Rv1283c	Rv2925c	transporter activity	RNA binding|nuclease activity	0	0
Rv0820	Rv3396c	transporter activity|nucleotide binding	catalytic activity|nucleotide binding	0	0
Rv3152	Rv3155	binding|catalytic activity	binding|catalytic activity	1	0
Rv2065	Rv2070c	catalytic activity	catalytic activity	1	0
Rv1601	Rv1603	catalytic activity	catalytic activity	1	0
Rv0083	Rv0084	catalytic activity	catalytic activity	1	0
Rv1163	Rv1164	catalytic activity	catalytic activity	1	0
Rv1609	Rv1613	catalytic activity	catalytic activity	1	0
Rv2537c	Rv2538c	catalytic activity	catalytic activity	1	0
Rv3560c	Rv3563	catalytic activity|binding	catalytic activity|binding	1	0
Rv0423c	Rv3001c	catalytic activity|binding	catalytic activity|binding	1	0
Rv1384	Rv1658	catalytic activity|nucleotide binding	catalytic activity|nucleotide binding	1	0
Rv0951	Rv1383	catalytic activity|nucleotide binding	catalytic activity|nucleotide binding	1	0
Rv2220	Rv2992c	catalytic activity|nucleotide binding	catalytic activity|nucleotide binding	1	0
Rv1007c	Rv2540c	catalytic activity|nucleotide binding	catalytic activity|nucleotide binding	1	0
Rv1848	Rv1849	hydrolase activity|binding	hydrolase activity|binding	1	0
Rv1437	Rv3010c	kinase activity|nucleotide binding	kinase activity|nucleotide binding	1	0
Rv1437	Rv2539c	kinase activity|nucleotide binding	kinase activity|nucleotide binding	1	0
Rv1630	Rv3460c	RNA binding|structural molecule activity	RNA binding|structural molecule activity	1	0
Rv0708	Rv3460c	RNA binding|structural molecule activity	RNA binding|structural molecule activity	1	0
Rv0716	Rv1630	RNA binding|structural molecule activity	RNA binding|structural molecule activity	1	0
Rv0683	Rv1630	RNA binding|structural molecule activity	RNA binding|structural molecule activity	1	0
Rv0683	Rv0716	RNA binding|structural molecule activity	RNA binding|structural molecule activity	1	0
Rv0683	Rv0708	RNA binding|structural molecule activity	RNA binding|structural molecule activity	1	0
Rv0708	Rv1630	RNA binding|structural molecule activity	RNA binding|structural molecule activity	1	0
Rv0682	Rv1630	RNA binding|structural molecule activity	RNA binding|structural molecule activity	1	0
Rv0682	Rv0716	RNA binding|structural molecule activity	RNA binding|structural molecule activity	1	0
Rv2058c	Rv3442c	structural molecule activity	structural molecule activity	1	0
Rv3442c	Rv3456c	structural molecule activity	structural molecule activity	1	0
Rv2909c	Rv3456c	structural molecule activity	structural molecule activity	1	0
Rv0634B	Rv3442c	structural molecule activity	structural molecule activity	1	0
Rv2058c	Rv2890c	structural molecule activity	structural molecule activity	1	0
Rv0652	Rv2058c	structural molecule activity	structural molecule activity	1	0
Rv0651	Rv2058c	structural molecule activity	structural molecule activity	1	0
Rv0723	Rv2056c	structural molecule activity|RNA binding	structural molecule activity|RNA binding	1	0
Rv0056	Rv2055c	structural molecule activity|RNA binding	structural molecule activity|RNA binding	1	0
Rv0055	Rv0056	structural molecule activity|RNA binding	structural molecule activity|RNA binding	1	0
Rv0053	Rv0723	structural molecule activity|RNA binding	structural molecule activity|RNA binding	1	0
Rv0053	Rv0056	structural molecule activity|RNA binding	structural molecule activity|RNA binding	1	0
Rv1643	Rv3458c	structural molecule activity|RNA binding	structural molecule activity|RNA binding	1	0
Rv0723	Rv3458c	structural molecule activity|RNA binding	structural molecule activity|RNA binding	1	0
Rv1643	Rv2412	structural molecule activity|RNA binding	structural molecule activity|RNA binding	1	0
Rv0053	Rv0640	structural molecule activity|RNA binding	structural molecule activity|RNA binding	1	0
Rv0055	Rv0720	structural molecule activity|RNA binding	structural molecule activity|RNA binding	1	0
Rv0055	Rv0719	structural molecule activity|RNA binding	structural molecule activity|RNA binding	1	0
Rv0055	Rv0702	structural molecule activity|RNA binding	structural molecule activity|RNA binding	1	0
Rv0723	Rv3459c	structural molecule activity|RNA binding	structural molecule activity|RNA binding	1	0
Rv0056	Rv0705	structural molecule activity|RNA binding	structural molecule activity|RNA binding	1	0
Rv0055	Rv0701	structural molecule activity|RNA binding	structural molecule activity|RNA binding	1	0
Rv0053	Rv0720	structural molecule activity|RNA binding	structural molecule activity|RNA binding	1	0
Rv0053	Rv0719	structural molecule activity|RNA binding	structural molecule activity|RNA binding	1	0
Rv0053	Rv0714	structural molecule activity|RNA binding	structural molecule activity|RNA binding	1	0
Rv0053	Rv0702	structural molecule activity|RNA binding	structural molecule activity|RNA binding	1	0
Rv0053	Rv0701	structural molecule activity|RNA binding	structural molecule activity|RNA binding	1	0
Rv0055	Rv0706	structural molecule activity|RNA binding	structural molecule activity|RNA binding	1	0
Rv0055	Rv0640	structural molecule activity|RNA binding	structural molecule activity|RNA binding	1	0
Rv0717	Rv0720	structural molecule activity|RNA binding	structural molecule activity|RNA binding	1	0
Rv0717	Rv0719	structural molecule activity|RNA binding	structural molecule activity|RNA binding	1	0
Rv0710	Rv1643	structural molecule activity|RNA binding	structural molecule activity|RNA binding	1	0
Rv0640	Rv2056c	structural molecule activity|RNA binding	structural molecule activity|RNA binding	1	0
Rv2442c	Rv2785c	structural molecule activity|RNA binding	structural molecule activity|RNA binding	1	0
Rv0721	Rv0723	structural molecule activity|RNA binding	structural molecule activity|RNA binding	1	0
Rv0720	Rv2785c	structural molecule activity|RNA binding	structural molecule activity|RNA binding	1	0
Rv0720	Rv2056c	structural molecule activity|RNA binding	structural molecule activity|RNA binding	1	0
Rv0720	Rv2055c	structural molecule activity|RNA binding	structural molecule activity|RNA binding	1	0
Rv0719	Rv2056c	structural molecule activity|RNA binding	structural molecule activity|RNA binding	1	0
Rv0719	Rv2055c	structural molecule activity|RNA binding	structural molecule activity|RNA binding	1	0
Rv0718	Rv0723	structural molecule activity|RNA binding	structural molecule activity|RNA binding	1	0
Rv0715	Rv2056c	structural molecule activity|RNA binding	structural molecule activity|RNA binding	1	0
Rv0715	Rv0717	structural molecule activity|RNA binding	structural molecule activity|RNA binding	1	0
Rv0714	Rv2785c	structural molecule activity|RNA binding	structural molecule activity|RNA binding	1	0
Rv0714	Rv2056c	structural molecule activity|RNA binding	structural molecule activity|RNA binding	1	0
Rv0714	Rv0717	structural molecule activity|RNA binding	structural molecule activity|RNA binding	1	0
Rv0707	Rv0723	structural molecule activity|RNA binding	structural molecule activity|RNA binding	1	0
Rv0706	Rv2785c	structural molecule activity|RNA binding	structural molecule activity|RNA binding	1	0
Rv0706	Rv2056c	structural molecule activity|RNA binding	structural molecule activity|RNA binding	1	0
Rv0706	Rv2055c	structural molecule activity|RNA binding	structural molecule activity|RNA binding	1	0
Rv0702	Rv2785c	structural molecule activity|RNA binding	structural molecule activity|RNA binding	1	0
Rv0702	Rv2056c	structural molecule activity|RNA binding	structural molecule activity|RNA binding	1	0
Rv0702	Rv2055c	structural molecule activity|RNA binding	structural molecule activity|RNA binding	1	0
Rv0702	Rv0717	structural molecule activity|RNA binding	structural molecule activity|RNA binding	1	0
Rv0701	Rv2056c	structural molecule activity|RNA binding	structural molecule activity|RNA binding	1	0
Rv0701	Rv2055c	structural molecule activity|RNA binding	structural molecule activity|RNA binding	1	0
Rv0701	Rv0717	structural molecule activity|RNA binding	structural molecule activity|RNA binding	1	0
Rv0640	Rv2055c	structural molecule activity|RNA binding	structural molecule activity|RNA binding	1	0
Rv0714	Rv2055c	structural molecule activity|RNA binding	structural molecule activity|RNA binding	1	0
Rv2442c	Rv3458c	structural molecule activity|RNA binding	structural molecule activity|RNA binding	1	0
Rv0640	Rv3458c	structural molecule activity|RNA binding	structural molecule activity|RNA binding	1	0
Rv0715	Rv3458c	structural molecule activity|RNA binding	structural molecule activity|RNA binding	1	0
Rv0714	Rv3458c	structural molecule activity|RNA binding	structural molecule activity|RNA binding	1	0
Rv0720	Rv3458c	structural molecule activity|RNA binding	structural molecule activity|RNA binding	1	0
Rv0719	Rv3458c	structural molecule activity|RNA binding	structural molecule activity|RNA binding	1	0
Rv0701	Rv3458c	structural molecule activity|RNA binding	structural molecule activity|RNA binding	1	0
Rv0715	Rv3459c	structural molecule activity|RNA binding	structural molecule activity|RNA binding	1	0
Rv0715	Rv0721	structural molecule activity|RNA binding	structural molecule activity|RNA binding	1	0
Rv0707	Rv2442c	structural molecule activity|RNA binding	structural molecule activity|RNA binding	1	0
Rv0718	Rv2442c	structural molecule activity|RNA binding	structural molecule activity|RNA binding	1	0
Rv2412	Rv2442c	structural molecule activity|RNA binding	structural molecule activity|RNA binding	1	0
Rv0720	Rv3459c	structural molecule activity|RNA binding	structural molecule activity|RNA binding	1	0
Rv0719	Rv3459c	structural molecule activity|RNA binding	structural molecule activity|RNA binding	1	0
Rv0719	Rv0721	structural molecule activity|RNA binding	structural molecule activity|RNA binding	1	0
Rv0718	Rv0720	structural molecule activity|RNA binding	structural molecule activity|RNA binding	1	0
Rv0714	Rv3459c	structural molecule activity|RNA binding	structural molecule activity|RNA binding	1	0
Rv0714	Rv0721	structural molecule activity|RNA binding	structural molecule activity|RNA binding	1	0
Rv0714	Rv0718	structural molecule activity|RNA binding	structural molecule activity|RNA binding	1	0
Rv0710	Rv2442c	structural molecule activity|RNA binding	structural molecule activity|RNA binding	1	0
Rv0710	Rv0720	structural molecule activity|RNA binding	structural molecule activity|RNA binding	1	0
Rv0710	Rv0719	structural molecule activity|RNA binding	structural molecule activity|RNA binding	1	0
Rv0710	Rv0715	structural molecule activity|RNA binding	structural molecule activity|RNA binding	1	0
Rv0710	Rv0714	structural molecule activity|RNA binding	structural molecule activity|RNA binding	1	0
Rv0707	Rv0720	structural molecule activity|RNA binding	structural molecule activity|RNA binding	1	0
Rv0707	Rv0719	structural molecule activity|RNA binding	structural molecule activity|RNA binding	1	0
Rv0707	Rv0715	structural molecule activity|RNA binding	structural molecule activity|RNA binding	1	0
Rv0707	Rv0714	structural molecule activity|RNA binding	structural molecule activity|RNA binding	1	0
Rv0705	Rv0720	structural molecule activity|RNA binding	structural molecule activity|RNA binding	1	0
Rv0705	Rv0719	structural molecule activity|RNA binding	structural molecule activity|RNA binding	1	0
Rv0705	Rv0715	structural molecule activity|RNA binding	structural molecule activity|RNA binding	1	0
Rv0705	Rv0714	structural molecule activity|RNA binding	structural molecule activity|RNA binding	1	0
Rv0702	Rv0718	structural molecule activity|RNA binding	structural molecule activity|RNA binding	1	0
Rv0702	Rv0705	structural molecule activity|RNA binding	structural molecule activity|RNA binding	1	0
Rv0701	Rv3459c	structural molecule activity|RNA binding	structural molecule activity|RNA binding	1	0
Rv0701	Rv0718	structural molecule activity|RNA binding	structural molecule activity|RNA binding	1	0
Rv0701	Rv0705	structural molecule activity|RNA binding	structural molecule activity|RNA binding	1	0
Rv0640	Rv3459c	structural molecule activity|RNA binding	structural molecule activity|RNA binding	1	0
Rv0640	Rv0721	structural molecule activity|RNA binding	structural molecule activity|RNA binding	1	0
Rv0640	Rv0718	structural molecule activity|RNA binding	structural molecule activity|RNA binding	1	0
Rv0640	Rv0705	structural molecule activity|RNA binding	structural molecule activity|RNA binding	1	0
Rv0715	Rv0718	structural molecule activity|RNA binding	structural molecule activity|RNA binding	1	0
Rv0701	Rv0710	structural molecule activity|RNA binding	structural molecule activity|RNA binding	1	0
Rv1412	Rv2192c	transferase activity	transferase activity	1	0
Rv1605	Rv2584c	transferase activity	transferase activity	1	0
Rv2612c	Rv2881c	transferase activity	transferase activity	1	0
Rv1316c	Rv2764c	transferase activity	transferase activity	1	0
Rv0208c	Rv2372c	transferase activity	transferase activity	1	0
Rv2210c	Rv3025c	transferase activity|binding	transferase activity|binding	1	0
Rv0254c	Rv2236c	nucleotide binding|kinase activity	null	0	1
Rv0865	Rv1163	null	catalytic activity	0	1
Rv1826	Rv1832	null	catalytic activity|binding	0	1
Rv1301	Rv3421c	null	peptidase activity	0	1
Rv0527	Rv1449c	null	transferase activity|binding	0	1

## Sheet: BP
id1	id2	BP1	BP2	Same Pathway?	No known Pathway?
Rv2584c	Rv3339c	biosynthetic process	carbohydrate metabolic process|generation of precursor metabolites and energy	0	0	FOR THESE BLUE COLOR ONES, THE TWO PROTEINS BELONG TO DIFFERENT BIOLOGICAL PROCESSES
Rv1212c	Rv1326c	biosynthetic process	generation of precursor metabolites and energy|biosynthetic process|growth	0	0	FOR THE GREEN COLOR ONES, BOTH PROTEINS BELONG TO SAME BIOLOGICAL PROCESSES
Rv2243	Rv3043c	biosynthetic process	generation of precursor metabolites and energy|generation of precursor metabolites and energy|growth	0	0	FOR THESE GREY COLOR ONES, BIOLOGICAL PROCESS IS NOT KNOWN
Rv1451	Rv2193	biosynthetic process	generation of precursor metabolites and energy|growth	0	0
Rv2243	Rv2889c	biosynthetic process	growth	0	0
Rv0806c	Rv3634c	biosynthetic process	growth|metabolic process	0	0
Rv0564c	Rv3696c	biosynthetic process	metabolic process	0	0
Rv0533c	Rv3530c	biosynthetic process	metabolic process	0	0
Rv0533c	Rv3485c	biosynthetic process	metabolic process	0	0
Rv0865	Rv1163	biosynthetic process	metabolic process	0	0
Rv0254c	Rv2848c	biosynthetic process	primary metabolic process|biosynthetic process	0	0
Rv1412	Rv2192c	biosynthetic process	primary metabolic process|growth	0	0
Rv0533c	Rv2461c	biosynthetic process	protein metabolic process	0	0
Rv2501c	Rv3557c	biosynthetic process	transcription	0	0
Rv1568	Rv1589	biosynthetic process|cellular component organization	biosynthetic process	0	0
Rv1485	Rv2678c	biosynthetic process|growth	biosynthetic process	0	0
Rv1409	Rv1940	biosynthetic process|growth	biosynthetic process	0	0
Rv1409	Rv1412	biosynthetic process|growth	biosynthetic process	0	0
Rv1605	Rv2584c	biosynthetic process|growth	biosynthetic process	0	0
Rv1599	Rv2121c	biosynthetic process|growth	biosynthetic process|growth|cellular component organization	0	0
Rv1606	Rv2121c	biosynthetic process|growth	biosynthetic process|growth|cellular component organization	0	0
Rv1605	Rv2121c	biosynthetic process|growth	biosynthetic process|growth|cellular component organization	0	0
Rv1601	Rv1603	biosynthetic process|growth	biosynthetic process|primary metabolic process|growth	0	0
Rv1601	Rv1602	biosynthetic process|growth	biosynthetic process|primary metabolic process|growth	0	0
Rv1599	Rv1603	biosynthetic process|growth	biosynthetic process|primary metabolic process|growth	0	0
Rv1599	Rv1602	biosynthetic process|growth	biosynthetic process|primary metabolic process|growth	0	0
Rv1600	Rv1603	biosynthetic process|growth	biosynthetic process|primary metabolic process|growth	0	0
Rv1600	Rv1602	biosynthetic process|growth	biosynthetic process|primary metabolic process|growth	0	0
Rv0562	Rv1310	biosynthetic process|growth	ion transport|growth	0	0
Rv1187	Rv3846	biosynthetic process|growth	metabolic process|response to stress|pathogenesis|cellular component organization|metabolic process	0	0
Rv3025c	Rv3846	biosynthetic process|growth	metabolic process|response to stress|pathogenesis|cellular component organization|metabolic process	0	0
Rv1605	Rv1654	biosynthetic process|growth	primary metabolic process|biosynthetic process|growth	0	0
Rv1599	Rv1652	biosynthetic process|growth	primary metabolic process|growth	0	0
Rv1606	Rv3003c	biosynthetic process|growth	primary metabolic process|growth	0	0
Rv1606	Rv1652	biosynthetic process|growth	primary metabolic process|growth	0	0
Rv2753c	Rv2773c	biosynthetic process|growth|cellular component organization	biosynthetic process|cellular component organization	0	0
Rv1384	Rv1658	biosynthetic process|primary metabolic process	primary metabolic process|growth	0	0
Rv1602	Rv1606	biosynthetic process|primary metabolic process|growth	biosynthetic process|growth	0	0
Rv1603	Rv2121c	biosynthetic process|primary metabolic process|growth	biosynthetic process|growth|cellular component organization	0	0
Rv1602	Rv2121c	biosynthetic process|primary metabolic process|growth	biosynthetic process|growth|cellular component organization	0	0
Rv1380	Rv1384	biosynthetic process|primary metabolic process|growth	biosynthetic process|primary metabolic process	0	0
Rv1699	Rv2973c	biosynthetic process|primary metabolic process|growth	DNA metabolic process	0	0
Rv2883c	Rv3024c	biosynthetic process|primary metabolic process|growth	nucleobase|nucleoside|nucleotide and nucleic acid metabolic process	0	0
Rv1699	Rv2055c	biosynthetic process|primary metabolic process|growth	translation	0	0
Rv0510	Rv0524	biosynthetic process|protein modification process|growth	biosynthetic process|growth	0	0
Rv1207	Rv3606c	biosynthetic process|response to stimulus	biosynthetic process	0	0
Rv1484	Rv2889c	biosynthetic process|response to stimulus	growth	0	0
Rv1484	Rv2477c	biosynthetic process|response to stimulus	transport|organelle organization|growth	0	0
Rv1173	Rv3261	biosynthetic process|response to stress	biosynthetic process	0	0
Rv1173	Rv3262	biosynthetic process|response to stress	biosynthetic process	0	0
Rv0066c	Rv0467	carbohydrate metabolic process|generation of precursor metabolites and energy	carbohydrate metabolic process|generation of precursor metabolites and energy|pathogenesis|symbiosis|encompassing mutualism through parasitism|response to stress|response to biotic stimulus	0	0
Rv0946c	Rv1213	carbohydrate metabolic process|generation of precursor metabolites and energy|growth	generation of precursor metabolites and energy|biosynthetic process	0	0
Rv0946c	Rv1023	carbohydrate metabolic process|generation of precursor metabolites and energy|growth	generation of precursor metabolites and energy|growth	0	0
Rv0946c	Rv1436	carbohydrate metabolic process|generation of precursor metabolites and energy|growth	generation of precursor metabolites and energy|growth	0	0
Rv1438	Rv2782c	carbohydrate metabolic process|generation of precursor metabolites and energy|growth	protein metabolic process	0	0
Rv2967c	Rv3710	carbohydrate metabolic process|growth	primary metabolic process|growth	0	0
Rv1564c	Rv1781c	catabolic process	carbohydrate metabolic process	0	0
Rv0773c	Rv2428	catabolic process	cellular homeostasis|cellular component organization|response to stress|metabolic process	0	0
Rv0773c	Rv1151c	catabolic process	protein modification process	0	0
Rv2150c	Rv3318	cell cycle|growth|cellular component organization	generation of precursor metabolites and energy|generation of precursor metabolites and energy	0	0
Rv0017c	Rv2156c	cellular component organization|cell cycle|carbohydrate metabolic process	cellular component organization|cell cycle|carbohydrate metabolic process|growth	0	0
Rv2152c	Rv2153c	cellular component organization|cell cycle|carbohydrate metabolic process|growth	cellular component organization|cell cycle|carbohydrate metabolic process|nucleobase|nucleoside|nucleotide and nucleic acid metabolic process|growth	0	0
Rv2153c	Rv2157c	cellular component organization|cell cycle|carbohydrate metabolic process|nucleobase|nucleoside|nucleotide and nucleic acid metabolic process|growth	cellular component organization|cell cycle|carbohydrate metabolic process|growth	0	0
Rv2153c	Rv2155c	cellular component organization|cell cycle|carbohydrate metabolic process|nucleobase|nucleoside|nucleotide and nucleic acid metabolic process|growth	cellular component organization|cell cycle|carbohydrate metabolic process|growth	0	0
Rv1018c	Rv3436c	cellular component organization|cellular component organization|biosynthetic process|carbohydrate metabolic process|growth	primary metabolic process|biosynthetic process|growth	0	0
Rv0527	Rv1449c	cellular component organization|growth|metabolic process	growth	0	0
Rv0861c	Rv1599	DNA metabolic process	biosynthetic process|growth	0	0
Rv0630c	Rv2764c	DNA metabolic process	nucleobase|nucleoside|nucleotide and nucleic acid metabolic process	0	0
Rv1316c	Rv2764c	DNA metabolic process	nucleobase|nucleoside|nucleotide and nucleic acid metabolic process	0	0
Rv0630c	Rv0638	DNA metabolic process	protein transport|growth	0	0
Rv0629c	Rv0638	DNA metabolic process	protein transport|growth	0	0
Rv1461	Rv1464	DNA metabolic process|biosynthetic process|protein metabolic process|growth	primary metabolic process|growth	0	0
Rv0005	Rv0946c	DNA metabolic process|growth	carbohydrate metabolic process|generation of precursor metabolites and energy|growth	0	0
Rv0005	Rv0668	DNA metabolic process|growth	transcription|growth	0	0
Rv0352	Rv1617	DNA metabolic process|protein metabolic process|response to stress|growth	generation of precursor metabolites and energy|growth	0	0
Rv2373c	Rv3418c	DNA metabolic process|protein metabolic process|response to stress|growth	protein metabolic process|response to stress|growth|transcription|cellular component organization	0	0
Rv0352	Rv0704	DNA metabolic process|protein metabolic process|response to stress|growth	translation|growth	0	0
Rv0003	Rv1617	DNA metabolic process|response to stress	generation of precursor metabolites and energy|growth	0	0
Rv1633	Rv2440c	DNA metabolic process|response to stress	growth	0	0
Rv0058	Rv1297	DNA metabolic process|response to stress|protein metabolic process|growth	transcription|ion transport|growth	0	0
Rv0083	Rv0084	generation of precursor metabolites and energy	metabolic process	0	0
Rv1213	Rv1326c	generation of precursor metabolites and energy|biosynthetic process	generation of precursor metabolites and energy|biosynthetic process|growth	0	0
Rv1326c	Rv1564c	generation of precursor metabolites and energy|biosynthetic process|growth	catabolic process	0	0
Rv0896	Rv1308	generation of precursor metabolites and energy|carbohydrate metabolic process	ion transport|growth	0	0
Rv1248c	Rv3318	generation of precursor metabolites and energy|generation of precursor metabolites and energy|growth	generation of precursor metabolites and energy|generation of precursor metabolites and energy	0	0
Rv1437	Rv2982c	generation of precursor metabolites and energy|growth	biosynthetic process	0	0
Rv1437	Rv3624c	generation of precursor metabolites and energy|growth	biosynthetic process	0	0
Rv0951	Rv1383	generation of precursor metabolites and energy|growth	biosynthetic process|primary metabolic process|growth	0	0
Rv1437	Rv3010c	generation of precursor metabolites and energy|growth	carbohydrate metabolic process|generation of precursor metabolites and energy	0	0
Rv1617	Rv2373c	generation of precursor metabolites and energy|growth	DNA metabolic process|protein metabolic process|response to stress|growth	0	0
Rv1437	Rv3318	generation of precursor metabolites and energy|growth	generation of precursor metabolites and energy|generation of precursor metabolites and energy	0	0
Rv0952	Rv1248c	generation of precursor metabolites and energy|growth	generation of precursor metabolites and energy|generation of precursor metabolites and energy|growth	0	0
Rv1436	Rv2889c	generation of precursor metabolites and energy|growth	growth	0	0
Rv1436	Rv2855	generation of precursor metabolites and energy|growth	growth|cellular homeostasis|metabolic process	0	0
Rv1617	Rv2855	generation of precursor metabolites and energy|growth	growth|cellular homeostasis|metabolic process	0	0
Rv1437	Rv2539c	generation of precursor metabolites and energy|growth	primary metabolic process|growth	0	0
Rv1023	Rv2462c	generation of precursor metabolites and energy|growth	protein metabolic process|cell cycle|response to stress|protein transport	0	0
Rv1437	Rv3418c	generation of precursor metabolites and energy|growth	protein metabolic process|response to stress|growth|transcription|cellular component organization	0	0
Rv1436	Rv1630	generation of precursor metabolites and energy|growth	translation|growth	0	0
Rv1436	Rv2882c	generation of precursor metabolites and energy|growth	translation|growth	0	0
Rv1437	Rv2882c	generation of precursor metabolites and energy|growth	translation|growth	0	0
Rv0462	Rv3150	generation of precursor metabolites and energy|growth|cellular homeostasis	metabolic process	0	0
Rv2440c	Rv2554c	growth	DNA metabolic process|growth	0	0
Rv0732	Rv3014c	growth	DNA metabolic process|growth	0	0
Rv0684	Rv2737c	growth	DNA metabolic process|response to stress|response to abiotic stimulus|protein metabolic process	0	0
Rv0208c	Rv2372c	growth	nucleobase|nucleoside|nucleotide and nucleic acid metabolic process	0	0
Rv2906c	Rv3455c	growth	nucleobase|nucleoside|nucleotide and nucleic acid metabolic process|growth	0	0
Rv0337c	Rv0957	growth	nucleobase|nucleoside|nucleotide and nucleic acid metabolic process|growth	0	0
Rv0820	Rv3396c	growth	nucleobase|nucleoside|nucleotide and nucleic acid metabolic process|growth	0	0
Rv1612	Rv2192c	growth	primary metabolic process|growth	0	0
Rv1301	Rv3421c	growth	protein metabolic process	0	0
Rv0732	Rv3457c	growth	transcription|growth	0	0
Rv2906c	Rv3460c	growth	translation	0	0
Rv2906c	Rv3442c	growth	translation	0	0
Rv2889c	Rv3460c	growth	translation	0	0
Rv2889c	Rv3456c	growth	translation	0	0
Rv2889c	Rv3442c	growth	translation	0	0
Rv0684	Rv2056c	growth	translation	0	0
Rv2906c	Rv3459c	growth	translation|growth	0	0
Rv2889c	Rv3443c	growth	translation|growth	0	0
Rv1641	Rv2441c	growth	translation|growth	0	0
Rv2889c	Rv3458c	growth	translation|growth	0	0
Rv2889c	Rv3459c	growth	translation|growth	0	0
Rv0684	Rv0703	growth	translation|growth	0	0
Rv0684	Rv0700	growth	translation|growth	0	0
Rv2839c	Rv3459c	growth	translation|growth	0	0
Rv0684	Rv0721	growth	translation|growth	0	0
Rv0684	Rv0718	growth	translation|growth	0	0
Rv0684	Rv0707	growth	translation|growth	0	0
Rv0684	Rv0705	growth	translation|growth	0	0
Rv0684	Rv0710	growth	translation|growth	0	0
Rv3462c	Rv3914	growth	transport|generation of precursor metabolites and energy|cellular homeostasis	0	0
Rv1177	Rv2737c	growth|metabolic process	DNA metabolic process|response to stress|response to abiotic stimulus|protein metabolic process	0	0
Rv1622c	Rv3458c	growth|metabolic process	translation|growth	0	0
Rv3248c	Rv3411c	growth|nucleobase|nucleoside|nucleotide and nucleic acid metabolic process	nucleobase|nucleoside|nucleotide and nucleic acid metabolic process|growth	0	0
Rv1308	Rv1437	ion transport|growth	generation of precursor metabolites and energy|growth	0	0
Rv1308	Rv2534c	ion transport|growth	growth	0	0
Rv1309	Rv3396c	ion transport|growth	nucleobase|nucleoside|nucleotide and nucleic acid metabolic process|growth	0	0
Rv1310	Rv3457c	ion transport|growth	transcription|growth	0	0
Rv0242c	Rv0533c	metabolic process	biosynthetic process	0	0
Rv3152	Rv3157	metabolic process	generation of precursor metabolites and energy	0	0
Rv3152	Rv3156	metabolic process	generation of precursor metabolites and energy|symbiosis|encompassing mutualism through parasitism	0	0
Rv0458	Rv3432c	metabolic process	primary metabolic process	0	0
Rv2858c	Rv3432c	metabolic process	primary metabolic process	0	0
Rv0154c	Rv3761c	metabolic process	symbiosis|encompassing mutualism through parasitism|metabolic process	0	0
Rv3152	Rv3155	metabolic process	transport|generation of precursor metabolites and energy	0	0
Rv3153	Rv3155	metabolic process	transport|generation of precursor metabolites and energy	0	0
Rv1471	Rv3596c	metabolic process|cellular homeostasis|metabolic process	DNA metabolic process|growth	0	0
Rv1471	Rv3610c	metabolic process|cellular homeostasis|metabolic process	protein metabolic process|cell cycle|growth	0	0
Rv1389	Rv2783c	metabolic process|growth	nucleobase|nucleoside|nucleotide and nucleic acid metabolic process	0	0
Rv0423c	Rv3001c	metabolic process|growth	primary metabolic process|growth	0	0
Rv1844c	Rv3339c	metabolic process|metabolic process	carbohydrate metabolic process|generation of precursor metabolites and energy	0	0
Rv1286	Rv2392	metabolic process|response to stress|growth	primary metabolic process|growth	0	0
Rv0733	Rv3308	nucleobase|nucleoside|nucleotide and nucleic acid metabolic process	carbohydrate metabolic process	0	0
Rv0733	Rv1436	nucleobase|nucleoside|nucleotide and nucleic acid metabolic process	generation of precursor metabolites and energy|growth	0	0
Rv2733c	Rv2906c	nucleobase|nucleoside|nucleotide and nucleic acid metabolic process	growth	0	0
Rv0733	Rv1389	nucleobase|nucleoside|nucleotide and nucleic acid metabolic process	metabolic process|growth	0	0
Rv2763c	Rv3456c	nucleobase|nucleoside|nucleotide and nucleic acid metabolic process	translation	0	0
Rv0772	Rv3275c	nucleobase|nucleoside|nucleotide and nucleic acid metabolic process|biosynthetic process|growth	nucleobase|nucleoside|nucleotide and nucleic acid metabolic process|growth	0	0
Rv3275c	Rv3276c	nucleobase|nucleoside|nucleotide and nucleic acid metabolic process|growth	nucleobase|nucleoside|nucleotide and nucleic acid metabolic process	0	0
Rv0357c	Rv0777	nucleobase|nucleoside|nucleotide and nucleic acid metabolic process|growth	nucleobase|nucleoside|nucleotide and nucleic acid metabolic process	0	0
Rv0641	Rv2428	nucleobase|nucleoside|nucleotide and nucleic acid metabolic process|translation	cellular homeostasis|cellular component organization|response to stress|metabolic process	0	0
Rv0641	Rv2906c	nucleobase|nucleoside|nucleotide and nucleic acid metabolic process|translation	growth	0	0
Rv0641	Rv2412	nucleobase|nucleoside|nucleotide and nucleic acid metabolic process|translation	translation|growth	0	0
Rv2988c	Rv2995c	primary metabolic process	primary metabolic process|growth	0	0
Rv1826	Rv1832	primary metabolic process	primary metabolic process|growth	0	0
Rv1538c	Rv3676	primary metabolic process	transcription|growth	0	0
Rv1077	Rv3834c	primary metabolic process	translation|growth	0	0
Rv3436c	Rv3846	primary metabolic process|biosynthetic process|growth	metabolic process|response to stress|pathogenesis|cellular component organization|metabolic process	0	0
Rv1654	Rv3151	primary metabolic process|biosynthetic process|growth	pathogenesis|cell death|generation of precursor metabolites and energy	0	0
Rv1654	Rv1656	primary metabolic process|biosynthetic process|growth	primary metabolic process|growth|cellular component organization	0	0
Rv2222c	Rv2780	primary metabolic process|cellular component organization	response to stress|cellular component organization|metabolic process	0	0
Rv2539c	Rv2678c	primary metabolic process|growth	biosynthetic process	0	0
Rv1652	Rv2773c	primary metabolic process|growth	biosynthetic process|cellular component organization	0	0
Rv1294	Rv3709c	primary metabolic process|growth	biosynthetic process|growth	0	0
Rv1611	Rv1613	primary metabolic process|growth	growth	0	0
Rv1611	Rv1612	primary metabolic process|growth	growth	0	0
Rv1609	Rv1613	primary metabolic process|growth	growth	0	0
Rv1609	Rv1612	primary metabolic process|growth	growth	0	0
Rv1658	Rv1659	primary metabolic process|growth	growth|primary metabolic process	0	0
Rv2995c	Rv3153	primary metabolic process|growth	metabolic process	0	0
Rv2538c	Rv2764c	primary metabolic process|growth	nucleobase|nucleoside|nucleotide and nucleic acid metabolic process	0	0
Rv2540c	Rv2764c	primary metabolic process|growth	nucleobase|nucleoside|nucleotide and nucleic acid metabolic process	0	0
Rv1653	Rv1656	primary metabolic process|growth	primary metabolic process|growth|cellular component organization	0	0
Rv1658	Rv2785c	primary metabolic process|growth	translation	0	0
Rv1658	Rv3443c	primary metabolic process|growth	translation|growth	0	0
Rv2537c	Rv2538c	primary metabolic process|growth|cellular component organization	primary metabolic process|growth	0	0
Rv2220	Rv2992c	primary metabolic process|pathogenesis|symbiosis|encompassing mutualism through parasitism|growth|cellular component organization	translation|growth	0	0
Rv1093	Rv1438	primary metabolic process|symbiosis|encompassing mutualism through parasitism	carbohydrate metabolic process|generation of precursor metabolites and energy|growth	0	0
Rv2462c	Rv2783c	protein metabolic process|cell cycle|response to stress|protein transport	nucleobase|nucleoside|nucleotide and nucleic acid metabolic process	0	0
Rv2462c	Rv2572c	protein metabolic process|cell cycle|response to stress|protein transport	translation	0	0
Rv2462c	Rv3460c	protein metabolic process|cell cycle|response to stress|protein transport	translation	0	0
Rv2462c	Rv2785c	protein metabolic process|cell cycle|response to stress|protein transport	translation	0	0
Rv2462c	Rv2992c	protein metabolic process|cell cycle|response to stress|protein transport	translation|growth	0	0
Rv2457c	Rv3003c	protein metabolic process|growth	primary metabolic process|growth	0	0
Rv2460c	Rv2890c	protein metabolic process|growth	translation|growth	0	0
Rv2460c	Rv2882c	protein metabolic process|growth	translation|growth	0	0
Rv2299c	Rv2883c	protein metabolic process|response to stress	biosynthetic process|primary metabolic process|growth	0	0
Rv2299c	Rv3610c	protein metabolic process|response to stress	protein metabolic process|cell cycle|growth	0	0
Rv1223	Rv2069	protein metabolic process|response to stress|growth	response to stress|transcription|pathogenesis|response to abiotic stimulus	0	0
Rv0351	Rv2890c	protein metabolic process|response to stress|mitochondrion organization|growth	translation|growth	0	0
Rv2210c	Rv3025c	protein modification process|growth	biosynthetic process|growth	0	0
Rv1283c	Rv2925c	protein transport	nucleobase|nucleoside|nucleotide and nucleic acid metabolic process|growth	0	0
Rv1475c	Rv1844c	response to stimulus|growth	metabolic process|metabolic process	0	0
Rv0685	Rv0723	response to stress|growth	translation	0	0
Rv0685	Rv0703	response to stress|growth	translation|growth	0	0
Rv0685	Rv1630	response to stress|growth	translation|growth	0	0
Rv0685	Rv0720	response to stress|growth	translation|growth	0	0
Rv0685	Rv0706	response to stress|growth	translation|growth	0	0
Rv0350	Rv3914	response to stress|growth|protein modification process	transport|generation of precursor metabolites and energy|cellular homeostasis	0	0
Rv2031c	Rv3417c	response to stress|growth|protein modification process|cellular component organization|symbiosis|encompassing mutualism through parasitism|response to biotic stimulus	protein metabolic process|response to stress|growth|cellular component organization	0	0
Rv1848	Rv1849	response to stress|metabolic process	metabolic process|response to stress	0	0
Rv0440	Rv0946c	response to stress|protein metabolic process|growth	carbohydrate metabolic process|generation of precursor metabolites and energy|growth	0	0
Rv0440	Rv1638	response to stress|protein metabolic process|growth	DNA metabolic process|response to stress|symbiosis|encompassing mutualism through parasitism	0	0
Rv0440	Rv0957	response to stress|protein metabolic process|growth	nucleobase|nucleoside|nucleotide and nucleic acid metabolic process|growth	0	0
Rv0440	Rv2460c	response to stress|protein metabolic process|growth	protein metabolic process|growth	0	0
Rv0384c	Rv3418c	response to stress|protein metabolic process|growth	protein metabolic process|response to stress|growth|transcription|cellular component organization	0	0
Rv0440	Rv0651	response to stress|protein metabolic process|growth	translation|growth	0	0
Rv0490	Rv1416	signal transduction|pathogenesis|protein modification process	biosynthetic process|growth	0	0
Rv1028c	Rv1030	signal transduction|response to stress|protein modification process	nucleobase|nucleoside|nucleotide and nucleic acid metabolic process	0	0
Rv3133c	Rv3241c	signal transduction|response to stress|transcription|pathogenesis	primary metabolic process	0	0
Rv1379	Rv1659	transcription	growth|primary metabolic process	0	0
Rv1080c	Rv3628	transcription	metabolic process	0	0
Rv2841c	Rv2906c	transcription|growth	growth	0	0
Rv0668	Rv0808	transcription|growth	nucleobase|nucleoside|nucleotide and nucleic acid metabolic process|biosynthetic process|growth	0	0
Rv3676	Rv3853	transcription|growth	nucleobase|nucleoside|nucleotide and nucleic acid metabolic process|cellular component organization	0	0
Rv2841c	Rv3456c	transcription|growth	translation	0	0
Rv2841c	Rv3459c	transcription|growth	translation|growth	0	0
Rv1297	Rv1613	transcription|ion transport|growth	growth	0	0
Rv3286c	Rv3687c	transcription|lipid metabolic process|response to stress|symbiosis|encompassing mutualism through parasitism	transcription	0	0
Rv0667	Rv3459c	transcription|response to stimulus	translation|growth	0	0
Rv0667	Rv0719	transcription|response to stimulus	translation|growth	0	0
Rv0667	Rv0714	transcription|response to stimulus	translation|growth	0	0
Rv0667	Rv0701	transcription|response to stimulus	translation|growth	0	0
Rv0667	Rv3158	transcription|response to stimulus	transport|generation of precursor metabolites and energy	0	0
Rv0053	Rv2343c	translation	DNA metabolic process|transcription|growth	0	0
Rv2058c	Rv2889c	translation	growth	0	0
Rv0056	Rv1613	translation	growth	0	0
Rv2056c	Rv2906c	translation	growth	0	0
Rv2785c	Rv2906c	translation	growth	0	0
Rv0723	Rv2906c	translation	growth	0	0
Rv0055	Rv2906c	translation	growth	0	0
Rv2056c	Rv3462c	translation	growth	0	0
Rv2056c	Rv2889c	translation	growth	0	0
Rv0723	Rv3462c	translation	growth	0	0
Rv0055	Rv2889c	translation	growth	0	0
Rv0053	Rv2889c	translation	growth	0	0
Rv0056	Rv2889c	translation	growth	0	0
Rv2785c	Rv2839c	translation	growth	0	0
Rv2056c	Rv2839c	translation	growth	0	0
Rv0053	Rv0684	translation	growth	0	0
Rv0053	Rv0409	translation	metabolic process	0	0
Rv0053	Rv2783c	translation	nucleobase|nucleoside|nucleotide and nucleic acid metabolic process	0	0
Rv1643	Rv3708c	translation	primary metabolic process|biosynthetic process|growth	0	0
Rv2055c	Rv2462c	translation	protein metabolic process|cell cycle|response to stress|protein transport	0	0
Rv0056	Rv2462c	translation	protein metabolic process|cell cycle|response to stress|protein transport	0	0
Rv0055	Rv2462c	translation	protein metabolic process|cell cycle|response to stress|protein transport	0	0
Rv0634B	Rv0685	translation	response to stress|growth	0	0
Rv3442c	Rv3457c	translation	transcription|growth	0	0
Rv2909c	Rv3457c	translation	transcription|growth	0	0
Rv2056c	Rv2841c	translation	transcription|growth	0	0
Rv2058c	Rv2890c	translation	translation|growth	0	0
Rv2058c	Rv3458c	translation	translation|growth	0	0
Rv3456c	Rv3459c	translation	translation|growth	0	0
Rv2058c	Rv3459c	translation	translation|growth	0	0
Rv0634B	Rv0710	translation	translation|growth	0	0
Rv2056c	Rv2555c	translation	translation|growth	0	0
Rv0723	Rv1630	translation	translation|growth	0	0
Rv0055	Rv0708	translation	translation|growth	0	0
Rv0053	Rv0708	translation	translation|growth	0	0
Rv0055	Rv0716	translation	translation|growth	0	0
Rv0056	Rv0700	translation	translation|growth	0	0
Rv2785c	Rv3443c	translation	translation|growth	0	0
Rv0723	Rv2890c	translation	translation|growth	0	0
Rv2056c	Rv3443c	translation	translation|growth	0	0
Rv0056	Rv2890c	translation	translation|growth	0	0
Rv0053	Rv3443c	translation	translation|growth	0	0
Rv0053	Rv0651	translation	translation|growth	0	0
Rv0055	Rv3443c	translation	translation|growth	0	0
Rv0055	Rv1298	translation	translation|growth	0	0
Rv1643	Rv3458c	translation	translation|growth	0	0
Rv0723	Rv3458c	translation	translation|growth	0	0
Rv1643	Rv2412	translation	translation|growth	0	0
Rv0053	Rv0640	translation	translation|growth	0	0
Rv0055	Rv0720	translation	translation|growth	0	0
Rv0055	Rv0719	translation	translation|growth	0	0
Rv0055	Rv0702	translation	translation|growth	0	0
Rv0723	Rv3459c	translation	translation|growth	0	0
Rv0056	Rv0705	translation	translation|growth	0	0
Rv0055	Rv0701	translation	translation|growth	0	0
Rv0053	Rv0720	translation	translation|growth	0	0
Rv0053	Rv0719	translation	translation|growth	0	0
Rv0053	Rv0714	translation	translation|growth	0	0
Rv0053	Rv0702	translation	translation|growth	0	0
Rv0053	Rv0701	translation	translation|growth	0	0
Rv0055	Rv0706	translation	translation|growth	0	0
Rv0055	Rv0640	translation	translation|growth	0	0
Rv0717	Rv0720	translation	translation|growth	0	0
Rv0717	Rv0719	translation	translation|growth	0	0
Rv0055	Rv0704	translation	translation|growth	0	0
Rv0053	Rv0704	translation	translation|growth	0	0
Rv2130c	Rv3275c	translation|cell growth	nucleobase|nucleoside|nucleotide and nucleic acid metabolic process|growth	0	0
Rv2882c	Rv3582c	translation|growth	biosynthetic process|growth	0	0
Rv0703	Rv3462c	translation|growth	growth	0	0
Rv0716	Rv2906c	translation|growth	growth	0	0
Rv0708	Rv2906c	translation|growth	growth	0	0
Rv0683	Rv2906c	translation|growth	growth	0	0
Rv1630	Rv2889c	translation|growth	growth	0	0
Rv0716	Rv3462c	translation|growth	growth	0	0
Rv0716	Rv2889c	translation|growth	growth	0	0
Rv0683	Rv2889c	translation|growth	growth	0	0
Rv0683	Rv0684	translation|growth	growth	0	0
Rv0716	Rv2839c	translation|growth	growth	0	0
Rv0700	Rv2906c	translation|growth	growth	0	0
Rv0700	Rv2889c	translation|growth	growth	0	0
Rv0700	Rv3462c	translation|growth	growth	0	0
Rv0700	Rv2839c	translation|growth	growth	0	0
Rv2890c	Rv2906c	translation|growth	growth	0	0
Rv2904c	Rv2906c	translation|growth	growth	0	0
Rv0652	Rv2906c	translation|growth	growth	0	0
Rv0651	Rv2906c	translation|growth	growth	0	0
Rv0652	Rv3462c	translation|growth	growth	0	0
Rv0722	Rv3462c	translation|growth	growth	0	0
Rv0651	Rv2889c	translation|growth	growth	0	0
Rv0651	Rv0684	translation|growth	growth	0	0
Rv0721	Rv2906c	translation|growth	growth	0	0
Rv0719	Rv2906c	translation|growth	growth	0	0
Rv0706	Rv2906c	translation|growth	growth	0	0
Rv0705	Rv2906c	translation|growth	growth	0	0
Rv0702	Rv2906c	translation|growth	growth	0	0
Rv0640	Rv2906c	translation|growth	growth	0	0
Rv0720	Rv2906c	translation|growth	growth	0	0
Rv0718	Rv2906c	translation|growth	growth	0	0
Rv0701	Rv2906c	translation|growth	growth	0	0
Rv0705	Rv3105c	translation|growth	growth	0	0
Rv0720	Rv3462c	translation|growth	growth	0	0
Rv0720	Rv2889c	translation|growth	growth	0	0
Rv0719	Rv3462c	translation|growth	growth	0	0
Rv0718	Rv3462c	translation|growth	growth	0	0
Rv0718	Rv2889c	translation|growth	growth	0	0
Rv0715	Rv3462c	translation|growth	growth	0	0
Rv0714	Rv3462c	translation|growth	growth	0	0
Rv0710	Rv3462c	translation|growth	growth	0	0
Rv0706	Rv3462c	translation|growth	growth	0	0
Rv0705	Rv3462c	translation|growth	growth	0	0
Rv0702	Rv3462c	translation|growth	growth	0	0
Rv0701	Rv3462c	translation|growth	growth	0	0
Rv0701	Rv2889c	translation|growth	growth	0	0
Rv0719	Rv2889c	translation|growth	growth	0	0
Rv0714	Rv2839c	translation|growth	growth	0	0
Rv0702	Rv2839c	translation|growth	growth	0	0
Rv0640	Rv2839c	translation|growth	growth	0	0
Rv0705	Rv2839c	translation|growth	growth	0	0
Rv0704	Rv2906c	translation|growth	growth	0	0
Rv0652	Rv3628	translation|growth	metabolic process	0	0
Rv0652	Rv3846	translation|growth	metabolic process|response to stress|pathogenesis|cellular component organization|metabolic process	0	0
Rv0719	Rv2763c	translation|growth	nucleobase|nucleoside|nucleotide and nucleic acid metabolic process	0	0
Rv0705	Rv0733	translation|growth	nucleobase|nucleoside|nucleotide and nucleic acid metabolic process	0	0
Rv1007c	Rv2540c	translation|growth	primary metabolic process|growth	0	0
Rv0721	Rv2995c	translation|growth	primary metabolic process|growth	0	0
Rv0714	Rv2539c	translation|growth	primary metabolic process|growth	0	0
Rv0705	Rv2539c	translation|growth	primary metabolic process|growth	0	0
Rv0701	Rv2461c	translation|growth	protein metabolic process	0	0
Rv2441c	Rv2462c	translation|growth	protein metabolic process|cell cycle|response to stress|protein transport	0	0
Rv0710	Rv2462c	translation|growth	protein metabolic process|cell cycle|response to stress|protein transport	0	0
Rv0640	Rv2462c	translation|growth	protein metabolic process|cell cycle|response to stress|protein transport	0	0
Rv2442c	Rv2462c	translation|growth	protein metabolic process|cell cycle|response to stress|protein transport	0	0
Rv1630	Rv2460c	translation|growth	protein metabolic process|growth	0	0
Rv0652	Rv1223	translation|growth	protein metabolic process|response to stress|growth	0	0
Rv0651	Rv3418c	translation|growth	protein metabolic process|response to stress|growth|transcription|cellular component organization	0	0
Rv0716	Rv3240c	translation|growth	protein transport|growth	0	0
Rv0700	Rv2841c	translation|growth	transcription|growth	0	0
Rv0652	Rv3648c	translation|growth	transcription|growth	0	0
Rv0651	Rv3457c	translation|growth	transcription|growth	0	0
Rv0710	Rv3648c	translation|growth	transcription|growth	0	0
Rv0720	Rv3457c	translation|growth	transcription|growth	0	0
Rv0718	Rv3457c	translation|growth	transcription|growth	0	0
Rv0714	Rv3457c	translation|growth	transcription|growth	0	0
Rv0706	Rv3457c	translation|growth	transcription|growth	0	0
Rv0640	Rv3457c	translation|growth	transcription|growth	0	0
Rv0714	Rv2841c	translation|growth	transcription|growth	0	0
Rv0718	Rv2841c	translation|growth	transcription|growth	0	0
Rv0705	Rv2841c	translation|growth	transcription|growth	0	0
Rv0640	Rv2841c	translation|growth	transcription|growth	0	0
Rv3009c	Rv3460c	translation|growth	translation	0	0
Rv0703	Rv3460c	translation|growth	translation	0	0
Rv0703	Rv0717	translation|growth	translation	0	0
Rv0703	Rv2056c	translation|growth	translation	0	0
Rv1649	Rv2056c	translation|growth	translation	0	0
Rv1630	Rv3460c	translation|growth	translation	0	0
Rv0708	Rv3460c	translation|growth	translation	0	0
Rv0716	Rv3442c	translation|growth	translation	0	0
Rv0683	Rv2058c	translation|growth	translation	0	0
Rv0716	Rv2056c	translation|growth	translation	0	0
Rv0716	Rv2055c	translation|growth	translation	0	0
Rv0716	Rv0717	translation|growth	translation	0	0
Rv0708	Rv2056c	translation|growth	translation	0	0
Rv0708	Rv2055c	translation|growth	translation	0	0
Rv1630	Rv2056c	translation|growth	translation	0	0
Rv0683	Rv0723	translation|growth	translation	0	0
Rv0708	Rv0717	translation|growth	translation	0	0
Rv0700	Rv3456c	translation|growth	translation	0	0
Rv0700	Rv2058c	translation|growth	translation	0	0
Rv0700	Rv0723	translation|growth	translation	0	0
Rv2904c	Rv3460c	translation|growth	translation	0	0
Rv0652	Rv3460c	translation|growth	translation	0	0
Rv2441c	Rv3460c	translation|growth	translation	0	0
Rv0709	Rv3460c	translation|growth	translation	0	0
Rv0652	Rv2058c	translation|growth	translation	0	0
Rv0651	Rv2058c	translation|growth	translation	0	0
Rv0722	Rv0723	translation|growth	translation	0	0
Rv0709	Rv0717	translation|growth	translation	0	0
Rv0709	Rv0723	translation|growth	translation	0	0
Rv1298	Rv2058c	translation|growth	translation	0	0
Rv1298	Rv2056c	translation|growth	translation	0	0
Rv1298	Rv2785c	translation|growth	translation	0	0
Rv0714	Rv3460c	translation|growth	translation	0	0
Rv2442c	Rv3460c	translation|growth	translation	0	0
Rv0719	Rv3460c	translation|growth	translation	0	0
Rv0701	Rv3460c	translation|growth	translation	0	0
Rv3459c	Rv3461c	translation|growth	translation	0	0
Rv0718	Rv3461c	translation|growth	translation	0	0
Rv0710	Rv3461c	translation|growth	translation	0	0
Rv0707	Rv3461c	translation|growth	translation	0	0
Rv0702	Rv3442c	translation|growth	translation	0	0
Rv0701	Rv3442c	translation|growth	translation	0	0
Rv0640	Rv3442c	translation|growth	translation	0	0
Rv0719	Rv3442c	translation|growth	translation	0	0
Rv0715	Rv3442c	translation|growth	translation	0	0
Rv0720	Rv3442c	translation|growth	translation	0	0
Rv0718	Rv3456c	translation|growth	translation	0	0
Rv0710	Rv3456c	translation|growth	translation	0	0
Rv0707	Rv2058c	translation|growth	translation	0	0
Rv0705	Rv3456c	translation|growth	translation	0	0
Rv0705	Rv2058c	translation|growth	translation	0	0
Rv0714	Rv3442c	translation|growth	translation	0	0
Rv2412	Rv3456c	translation|growth	translation	0	0
Rv0710	Rv1643	translation|growth	translation	0	0
Rv0640	Rv2056c	translation|growth	translation	0	0
Rv2442c	Rv2785c	translation|growth	translation	0	0
Rv0721	Rv0723	translation|growth	translation	0	0
Rv0720	Rv2785c	translation|growth	translation	0	0
Rv0720	Rv2056c	translation|growth	translation	0	0
Rv0720	Rv2055c	translation|growth	translation	0	0
Rv0719	Rv2056c	translation|growth	translation	0	0
Rv0719	Rv2055c	translation|growth	translation	0	0
Rv0718	Rv0723	translation|growth	translation	0	0
Rv0715	Rv2056c	translation|growth	translation	0	0
Rv0715	Rv0717	translation|growth	translation	0	0
Rv0714	Rv2785c	translation|growth	translation	0	0
Rv0714	Rv2056c	translation|growth	translation	0	0
Rv0714	Rv0717	translation|growth	translation	0	0
Rv0707	Rv0723	translation|growth	translation	0	0
Rv0706	Rv2785c	translation|growth	translation	0	0
Rv0706	Rv2056c	translation|growth	translation	0	0
Rv0706	Rv2055c	translation|growth	translation	0	0
Rv0702	Rv2785c	translation|growth	translation	0	0
Rv0702	Rv2056c	translation|growth	translation	0	0
Rv0702	Rv2055c	translation|growth	translation	0	0
Rv0702	Rv0717	translation|growth	translation	0	0
Rv0701	Rv2056c	translation|growth	translation	0	0
Rv0701	Rv2055c	translation|growth	translation	0	0
Rv0701	Rv0717	translation|growth	translation	0	0
Rv0640	Rv2055c	translation|growth	translation	0	0
Rv0714	Rv2055c	translation|growth	translation	0	0
Rv0704	Rv2055c	translation|growth	translation	0	0
Rv0704	Rv0717	translation|growth	translation	0	0
Rv0652	Rv0682	translation|growth	translation|growth|response to stimulus	0	0
Rv1630	Rv1650	translation|growth	translation|nucleobase|nucleoside|nucleotide and nucleic acid metabolic process|growth	0	0
Rv0683	Rv1650	translation|growth	translation|nucleobase|nucleoside|nucleotide and nucleic acid metabolic process|growth	0	0
Rv0716	Rv1650	translation|growth	translation|nucleobase|nucleoside|nucleotide and nucleic acid metabolic process|growth	0	0
Rv0700	Rv1650	translation|growth	translation|nucleobase|nucleoside|nucleotide and nucleic acid metabolic process|growth	0	0
Rv0651	Rv1650	translation|growth	translation|nucleobase|nucleoside|nucleotide and nucleic acid metabolic process|growth	0	0
Rv0720	Rv1650	translation|growth	translation|nucleobase|nucleoside|nucleotide and nucleic acid metabolic process|growth	0	0
Rv0702	Rv1650	translation|growth	translation|nucleobase|nucleoside|nucleotide and nucleic acid metabolic process|growth	0	0
Rv0714	Rv1650	translation|growth	translation|nucleobase|nucleoside|nucleotide and nucleic acid metabolic process|growth	0	0
Rv0706	Rv1650	translation|growth	translation|nucleobase|nucleoside|nucleotide and nucleic acid metabolic process|growth	0	0
Rv0721	Rv1650	translation|growth	translation|nucleobase|nucleoside|nucleotide and nucleic acid metabolic process|growth	0	0
Rv0718	Rv1650	translation|growth	translation|nucleobase|nucleoside|nucleotide and nucleic acid metabolic process|growth	0	0
Rv0701	Rv1650	translation|growth	translation|nucleobase|nucleoside|nucleotide and nucleic acid metabolic process|growth	0	0
Rv0705	Rv1650	translation|growth	translation|nucleobase|nucleoside|nucleotide and nucleic acid metabolic process|growth	0	0
Rv0682	Rv2737c	translation|growth|response to stimulus	DNA metabolic process|response to stress|response to abiotic stimulus|protein metabolic process	0	0
Rv0682	Rv1613	translation|growth|response to stimulus	growth	0	0
Rv0682	Rv2906c	translation|growth|response to stimulus	growth	0	0
Rv0682	Rv1310	translation|growth|response to stimulus	ion transport|growth	0	0
Rv0682	Rv2733c	translation|growth|response to stimulus	nucleobase|nucleoside|nucleotide and nucleic acid metabolic process	0	0
Rv0682	Rv3456c	translation|growth|response to stimulus	translation	0	0
Rv0682	Rv2058c	translation|growth|response to stimulus	translation	0	0
Rv0682	Rv2555c	translation|growth|response to stimulus	translation|growth	0	0
Rv0682	Rv1630	translation|growth|response to stimulus	translation|growth	0	0
Rv0682	Rv0716	translation|growth|response to stimulus	translation|growth	0	0
Rv0682	Rv2904c	translation|growth|response to stimulus	translation|growth	0	0
Rv0682	Rv0709	translation|growth|response to stimulus	translation|growth	0	0
Rv0682	Rv0720	translation|growth|response to stimulus	translation|growth	0	0
Rv0682	Rv0719	translation|growth|response to stimulus	translation|growth	0	0
Rv0682	Rv0714	translation|growth|response to stimulus	translation|growth	0	0
Rv0682	Rv0702	translation|growth|response to stimulus	translation|growth	0	0
Rv0682	Rv0701	translation|growth|response to stimulus	translation|growth	0	0
Rv1650	Rv2056c	translation|nucleobase|nucleoside|nucleotide and nucleic acid metabolic process|growth	translation	0	0
Rv3155	Rv3157	transport|generation of precursor metabolites and energy	generation of precursor metabolites and energy	0	0
Rv3155	Rv3156	transport|generation of precursor metabolites and energy	generation of precursor metabolites and energy|symbiosis|encompassing mutualism through parasitism	0	0
Rv1463	Rv1464	transport|growth	primary metabolic process|growth	0	0
Rv3146	Rv3152	transport|metabolic process	metabolic process	0	0
Rv3145	Rv3153	transport|metabolic process	metabolic process	0	0
Rv3145	Rv3151	transport|metabolic process	pathogenesis|cell death|generation of precursor metabolites and energy	0	0
Rv3145	Rv3155	transport|metabolic process	transport|generation of precursor metabolites and energy	0	0
Rv3147	Rv3155	transport|metabolic process	transport|generation of precursor metabolites and energy	0	0
Rv3261	Rv3262	biosynthetic process	biosynthetic process	1	0
Rv2065	Rv2070c	biosynthetic process	biosynthetic process	1	0
Rv2065	Rv2072c	biosynthetic process	biosynthetic process	1	0
Rv2065	Rv2071c	biosynthetic process	biosynthetic process	1	0
Rv0512	Rv2847c	biosynthetic process	biosynthetic process	1	0
Rv0533c	Rv2243	biosynthetic process	biosynthetic process	1	0
Rv0254c	Rv2236c	biosynthetic process	biosynthetic process	1	0
Rv0254c	Rv2208	biosynthetic process	biosynthetic process	1	0
Rv2066	Rv2070c	biosynthetic process	biosynthetic process	1	0
Rv0438c	Rv0984	biosynthetic process	biosynthetic process	1	0
Rv0438c	Rv0869c	biosynthetic process	biosynthetic process	1	0
Rv1601	Rv1605	biosynthetic process|growth	biosynthetic process|growth	1	0
Rv1599	Rv1601	biosynthetic process|growth	biosynthetic process|growth	1	0
Rv1599	Rv1606	biosynthetic process|growth	biosynthetic process|growth	1	0
Rv1409	Rv1415	biosynthetic process|growth	biosynthetic process|growth	1	0
Rv1599	Rv1605	biosynthetic process|growth	biosynthetic process|growth	1	0
Rv1605	Rv1606	biosynthetic process|growth	biosynthetic process|growth	1	0
Rv2612c	Rv2881c	biosynthetic process|growth	biosynthetic process|growth	1	0
Rv1600	Rv1605	biosynthetic process|growth	biosynthetic process|growth	1	0
Rv1602	Rv1603	biosynthetic process|primary metabolic process|growth	biosynthetic process|primary metabolic process|growth	1	0
Rv2152c	Rv2155c	cellular component organization|cell cycle|carbohydrate metabolic process|growth	cellular component organization|cell cycle|carbohydrate metabolic process|growth	1	0
Rv3790	Rv3791	cellular component organization|growth|metabolic process	cellular component organization|growth|metabolic process	1	0
Rv1023	Rv1617	generation of precursor metabolites and energy|growth	generation of precursor metabolites and energy|growth	1	0
Rv0952	Rv1098c	generation of precursor metabolites and energy|growth	generation of precursor metabolites and energy|growth	1	0
Rv3152	Rv3153	metabolic process	metabolic process	1	0
Rv1163	Rv1164	metabolic process	metabolic process	1	0
Rv0084	Rv0087	metabolic process	metabolic process	1	0
Rv0082	Rv0084	metabolic process	metabolic process	1	0
Rv3560c	Rv3563	metabolic process	metabolic process	1	0
Rv2538c	Rv2540c	primary metabolic process|growth	primary metabolic process|growth	1	0
Rv2538c	Rv2539c	primary metabolic process|growth	primary metabolic process|growth	1	0
Rv3001c	Rv3003c	primary metabolic process|growth	primary metabolic process|growth	1	0
Rv3460c	Rv3461c	translation	translation	1	0
Rv2058c	Rv3460c	translation	translation	1	0
Rv2058c	Rv3442c	translation	translation	1	0
Rv3442c	Rv3456c	translation	translation	1	0
Rv2909c	Rv3456c	translation	translation	1	0
Rv0634B	Rv3442c	translation	translation	1	0
Rv2058c	Rv2785c	translation	translation	1	0
Rv1642	Rv1643	translation	translation	1	0
Rv0634B	Rv0717	translation	translation	1	0
Rv1643	Rv3460c	translation	translation	1	0
Rv0723	Rv3460c	translation	translation	1	0
Rv2056c	Rv2058c	translation	translation	1	0
Rv2056c	Rv3456c	translation	translation	1	0
Rv2055c	Rv3456c	translation	translation	1	0
Rv0053	Rv3456c	translation	translation	1	0
Rv0723	Rv2056c	translation	translation	1	0
Rv0056	Rv2055c	translation	translation	1	0
Rv0055	Rv0056	translation	translation	1	0
Rv0053	Rv0723	translation	translation	1	0
Rv0053	Rv0056	translation	translation	1	0
Rv0041	Rv3459c	translation|growth	translation|growth	1	0
Rv0703	Rv0721	translation|growth	translation|growth	1	0
Rv0703	Rv0718	translation|growth	translation|growth	1	0
Rv0703	Rv3459c	translation|growth	translation|growth	1	0
Rv0703	Rv0707	translation|growth	translation|growth	1	0
Rv0703	Rv0705	translation|growth	translation|growth	1	0
Rv1649	Rv3459c	translation|growth	translation|growth	1	0
Rv0683	Rv0703	translation|growth	translation|growth	1	0
Rv0716	Rv1630	translation|growth	translation|growth	1	0
Rv0683	Rv1630	translation|growth	translation|growth	1	0
Rv0683	Rv0716	translation|growth	translation|growth	1	0
Rv0683	Rv0708	translation|growth	translation|growth	1	0
Rv0708	Rv1630	translation|growth	translation|growth	1	0
Rv1630	Rv3443c	translation|growth	translation|growth	1	0
Rv1630	Rv2904c	translation|growth	translation|growth	1	0
Rv0708	Rv0709	translation|growth	translation|growth	1	0
Rv0683	Rv0709	translation|growth	translation|growth	1	0
Rv0683	Rv3443c	translation|growth	translation|growth	1	0
Rv0716	Rv2890c	translation|growth	translation|growth	1	0
Rv0708	Rv2890c	translation|growth	translation|growth	1	0
Rv0683	Rv1298	translation|growth	translation|growth	1	0
Rv0716	Rv3458c	translation|growth	translation|growth	1	0
Rv1630	Rv3459c	translation|growth	translation|growth	1	0
Rv1630	Rv2442c	translation|growth	translation|growth	1	0
Rv0716	Rv3459c	translation|growth	translation|growth	1	0
Rv0708	Rv3459c	translation|growth	translation|growth	1	0
Rv0708	Rv0721	translation|growth	translation|growth	1	0
Rv0708	Rv0710	translation|growth	translation|growth	1	0
Rv0683	Rv0720	translation|growth	translation|growth	1	0
Rv0683	Rv0715	translation|growth	translation|growth	1	0
Rv0716	Rv0721	translation|growth	translation|growth	1	0
Rv0683	Rv0714	translation|growth	translation|growth	1	0
Rv0700	Rv0703	translation|growth	translation|growth	1	0
Rv0700	Rv0716	translation|growth	translation|growth	1	0
Rv0700	Rv0708	translation|growth	translation|growth	1	0
Rv0700	Rv3443c	translation|growth	translation|growth	1	0
Rv0700	Rv2904c	translation|growth	translation|growth	1	0
Rv0700	Rv2441c	translation|growth	translation|growth	1	0
Rv0700	Rv0709	translation|growth	translation|growth	1	0
Rv0700	Rv0715	translation|growth	translation|growth	1	0
Rv0700	Rv2442c	translation|growth	translation|growth	1	0
Rv0700	Rv0720	translation|growth	translation|growth	1	0
Rv0700	Rv0719	translation|growth	translation|growth	1	0
Rv0700	Rv0714	translation|growth	translation|growth	1	0
Rv0700	Rv0701	translation|growth	translation|growth	1	0
Rv0700	Rv0704	translation|growth	translation|growth	1	0
Rv0709	Rv0716	translation|growth	translation|growth	1	0
Rv0652	Rv3458c	translation|growth	translation|growth	1	0
Rv3443c	Rv3458c	translation|growth	translation|growth	1	0
Rv2904c	Rv3459c	translation|growth	translation|growth	1	0
Rv2441c	Rv3459c	translation|growth	translation|growth	1	0
Rv3443c	Rv3459c	translation|growth	translation|growth	1	0
Rv0709	Rv0718	translation|growth	translation|growth	1	0
Rv0709	Rv0715	translation|growth	translation|growth	1	0
Rv0709	Rv0714	translation|growth	translation|growth	1	0
Rv0709	Rv0710	translation|growth	translation|growth	1	0
Rv0652	Rv0718	translation|growth	translation|growth	1	0
Rv0652	Rv0710	translation|growth	translation|growth	1	0
Rv0701	Rv2555c	translation|growth	translation|growth	1	0
Rv0705	Rv1689	translation|growth	translation|growth	1	0
Rv0718	Rv2555c	translation|growth	translation|growth	1	0
Rv0706	Rv2555c	translation|growth	translation|growth	1	0
Rv0705	Rv2555c	translation|growth	translation|growth	1	0
Rv0702	Rv1630	translation|growth	translation|growth	1	0
Rv0720	Rv1630	translation|growth	translation|growth	1	0
Rv0705	Rv0716	translation|growth	translation|growth	1	0
Rv0705	Rv0708	translation|growth	translation|growth	1	0
Rv0701	Rv1630	translation|growth	translation|growth	1	0
Rv0640	Rv1630	translation|growth	translation|growth	1	0
Rv0719	Rv1630	translation|growth	translation|growth	1	0
Rv0718	Rv1630	translation|growth	translation|growth	1	0
Rv0714	Rv1630	translation|growth	translation|growth	1	0
Rv0706	Rv1630	translation|growth	translation|growth	1	0
Rv0707	Rv1630	translation|growth	translation|growth	1	0
Rv0640	Rv0683	translation|growth	translation|growth	1	0
Rv0640	Rv0700	translation|growth	translation|growth	1	0
Rv0721	Rv2904c	translation|growth	translation|growth	1	0
Rv0720	Rv2890c	translation|growth	translation|growth	1	0
Rv0701	Rv2890c	translation|growth	translation|growth	1	0
Rv0718	Rv3443c	translation|growth	translation|growth	1	0
Rv2442c	Rv2890c	translation|growth	translation|growth	1	0
Rv2412	Rv2441c	translation|growth	translation|growth	1	0
Rv0721	Rv0722	translation|growth	translation|growth	1	0
Rv0720	Rv0722	translation|growth	translation|growth	1	0
Rv0719	Rv0722	translation|growth	translation|growth	1	0
Rv0710	Rv2441c	translation|growth	translation|growth	1	0
Rv0707	Rv0709	translation|growth	translation|growth	1	0
Rv0706	Rv0709	translation|growth	translation|growth	1	0
Rv0705	Rv3443c	translation|growth	translation|growth	1	0
Rv0705	Rv0709	translation|growth	translation|growth	1	0
Rv0640	Rv2890c	translation|growth	translation|growth	1	0
Rv0718	Rv0722	translation|growth	translation|growth	1	0
Rv0705	Rv1298	translation|growth	translation|growth	1	0
Rv2442c	Rv3458c	translation|growth	translation|growth	1	0
Rv0640	Rv3458c	translation|growth	translation|growth	1	0
Rv0715	Rv3458c	translation|growth	translation|growth	1	0
Rv0714	Rv3458c	translation|growth	translation|growth	1	0
Rv0720	Rv3458c	translation|growth	translation|growth	1	0
Rv0719	Rv3458c	translation|growth	translation|growth	1	0
Rv0701	Rv3458c	translation|growth	translation|growth	1	0
Rv0715	Rv3459c	translation|growth	translation|growth	1	0
Rv0715	Rv0721	translation|growth	translation|growth	1	0
Rv0707	Rv2442c	translation|growth	translation|growth	1	0
Rv0718	Rv2442c	translation|growth	translation|growth	1	0
Rv2412	Rv2442c	translation|growth	translation|growth	1	0
Rv0720	Rv3459c	translation|growth	translation|growth	1	0
Rv0719	Rv3459c	translation|growth	translation|growth	1	0
Rv0719	Rv0721	translation|growth	translation|growth	1	0
Rv0718	Rv0720	translation|growth	translation|growth	1	0
Rv0714	Rv3459c	translation|growth	translation|growth	1	0
Rv0714	Rv0721	translation|growth	translation|growth	1	0
Rv0714	Rv0718	translation|growth	translation|growth	1	0
Rv0710	Rv2442c	translation|growth	translation|growth	1	0
Rv0710	Rv0720	translation|growth	translation|growth	1	0
Rv0710	Rv0719	translation|growth	translation|growth	1	0
Rv0710	Rv0715	translation|growth	translation|growth	1	0
Rv0710	Rv0714	translation|growth	translation|growth	1	0
Rv0707	Rv0720	translation|growth	translation|growth	1	0
Rv0707	Rv0719	translation|growth	translation|growth	1	0
Rv0707	Rv0715	translation|growth	translation|growth	1	0
Rv0707	Rv0714	translation|growth	translation|growth	1	0
Rv0705	Rv0720	translation|growth	translation|growth	1	0
Rv0705	Rv0719	translation|growth	translation|growth	1	0
Rv0705	Rv0715	translation|growth	translation|growth	1	0
Rv0705	Rv0714	translation|growth	translation|growth	1	0
Rv0702	Rv0718	translation|growth	translation|growth	1	0
Rv0702	Rv0705	translation|growth	translation|growth	1	0
Rv0701	Rv3459c	translation|growth	translation|growth	1	0
Rv0701	Rv0718	translation|growth	translation|growth	1	0
Rv0701	Rv0705	translation|growth	translation|growth	1	0
Rv0640	Rv3459c	translation|growth	translation|growth	1	0
Rv0640	Rv0721	translation|growth	translation|growth	1	0
Rv0640	Rv0718	translation|growth	translation|growth	1	0
Rv0640	Rv0705	translation|growth	translation|growth	1	0
Rv0715	Rv0718	translation|growth	translation|growth	1	0
Rv0701	Rv0710	translation|growth	translation|growth	1	0
Rv0704	Rv2555c	translation|growth	translation|growth	1	0
Rv0704	Rv2890c	translation|growth	translation|growth	1	0
Rv0704	Rv0709	translation|growth	translation|growth	1	0
Rv0704	Rv0718	translation|growth	translation|growth	1	0
Rv0704	Rv0710	translation|growth	translation|growth	1	0
Rv3155	Rv3158	transport|generation of precursor metabolites and energy	transport|generation of precursor metabolites and energy	1	0
Rv1392	Rv3342	metabolic process|growth	null	0	1
Rv0111	Rv3397c	null	biosynthetic process	0	1
Rv3565	Rv3709c	null	biosynthetic process|growth	0	1
Rv3400	Rv3401	null	carbohydrate metabolic process	0	1
Rv0267	Rv1162	null	metabolic process|metabolic process	0	1
Rv1010	Rv3458c	null	translation|growth	0	1
Rv1028c	Rv1031	signal transduction|response to stress|protein modification process	null	0	1
Rv0702	Rv2752c	translation|growth	null	0	1

## Sheet: KEGG
id1	id2	KEGG1	KEGG2	Same Pathway?	No known Pathway?
Rv1007c	Rv2540c	Aminoacyl|tRNA biosynthesis	Biosynthesis of secondary metabolites	0	0	FOR THESE BLUE COLOR ONES, THE TWO PROTEINS BELONG TO DIFFERENT PATHWAYS
Rv2130c	Rv3275c	Aminoacyl|tRNA biosynthesis	Biosynthesis of secondary metabolites	0	0	FOR THE GREEN COLOR ONES, BOTH PROTEINS BELONG TO SAME PATHWAY
Rv0041	Rv3459c	Aminoacyl|tRNA biosynthesis	Ribosome	0	0	FOR THESE GREY COLOR ONES, PATHWAY IS NOT KNOWN
Rv1649	Rv2056c	Aminoacyl|tRNA biosynthesis	Ribosome	0	0
Rv1649	Rv3459c	Aminoacyl|tRNA biosynthesis	Ribosome	0	0
Rv1650	Rv2056c	Aminoacyl|tRNA biosynthesis	Ribosome	0	0
Rv0562	Rv1310	Biosynthesis of secondary metabolites	Metabolic pathways	0	0
Rv0733	Rv1389	Biosynthesis of secondary metabolites	Metabolic pathways	0	0
Rv1605	Rv2584c	Biosynthesis of secondary metabolites	Metabolic pathways	0	0
Rv2995c	Rv3153	Biosynthesis of secondary metabolites	Metabolic pathways	0	0
Rv0733	Rv1436	Biosynthesis of secondary metabolites	Microbial metabolism in diverse environments	0	0
Rv1658	Rv2785c	Biosynthesis of secondary metabolites	Ribosome	0	0
Rv1658	Rv3443c	Biosynthesis of secondary metabolites	Ribosome	0	0
Rv2210c	Rv3025c	Biosynthesis of secondary metabolites	Sulfur relay system	0	0
Rv0058	Rv1297	DNA replication	RNA degradation	0	0
Rv0003	Rv1617	Homologous recombination	Microbial metabolism in diverse environments	0	0
Rv0423c	Rv3001c	Metabolic pathways	Biosynthesis of secondary metabolites	0	0
Rv1384	Rv1658	Metabolic pathways	Biosynthesis of secondary metabolites	0	0
Rv1308	Rv1437	Metabolic pathways	Microbial metabolism in diverse environments	0	0
Rv1699	Rv2055c	Metabolic pathways	Ribosome	0	0
Rv2763c	Rv3456c	Metabolic pathways	Ribosome	0	0
Rv3009c	Rv3460c	Metabolic pathways	Ribosome	0	0
Rv1437	Rv2539c	Microbial metabolism in diverse environments	Biosynthesis of secondary metabolites	0	0
Rv0896	Rv1308	Microbial metabolism in diverse environments	Metabolic pathways	0	0
Rv0946c	Rv1213	Microbial metabolism in diverse environments	Metabolic pathways	0	0
Rv1436	Rv1630	Microbial metabolism in diverse environments	Ribosome	0	0
Rv0946c	Rv1023	Microbial metabolism in diverse environments	RNA degradation	0	0
Rv0861c	Rv1599	Nucleotide excision repair	Biosynthesis of secondary metabolites	0	0
Rv0651	Rv1650	Ribosome	Aminoacyl|tRNA biosynthesis	0	0
Rv0683	Rv1650	Ribosome	Aminoacyl|tRNA biosynthesis	0	0
Rv0700	Rv1650	Ribosome	Aminoacyl|tRNA biosynthesis	0	0
Rv0701	Rv1650	Ribosome	Aminoacyl|tRNA biosynthesis	0	0
Rv0702	Rv1650	Ribosome	Aminoacyl|tRNA biosynthesis	0	0
Rv0705	Rv1650	Ribosome	Aminoacyl|tRNA biosynthesis	0	0
Rv0706	Rv1650	Ribosome	Aminoacyl|tRNA biosynthesis	0	0
Rv0714	Rv1650	Ribosome	Aminoacyl|tRNA biosynthesis	0	0
Rv0716	Rv1650	Ribosome	Aminoacyl|tRNA biosynthesis	0	0
Rv0718	Rv1650	Ribosome	Aminoacyl|tRNA biosynthesis	0	0
Rv0720	Rv1650	Ribosome	Aminoacyl|tRNA biosynthesis	0	0
Rv0721	Rv1650	Ribosome	Aminoacyl|tRNA biosynthesis	0	0
Rv1630	Rv1650	Ribosome	Aminoacyl|tRNA biosynthesis	0	0
Rv0705	Rv0733	Ribosome	Biosynthesis of secondary metabolites	0	0
Rv0705	Rv2539c	Ribosome	Biosynthesis of secondary metabolites	0	0
Rv0714	Rv2539c	Ribosome	Biosynthesis of secondary metabolites	0	0
Rv0721	Rv2995c	Ribosome	Biosynthesis of secondary metabolites	0	0
Rv0682	Rv1310	Ribosome	Metabolic pathways	0	0
Rv0719	Rv2763c	Ribosome	Metabolic pathways	0	0
Rv1023	Rv1617	RNA degradation	Microbial metabolism in diverse environments	0	0
Rv0667	Rv0701	RNA polymerase	Ribosome	0	0
Rv0667	Rv0714	RNA polymerase	Ribosome	0	0
Rv0667	Rv0719	RNA polymerase	Ribosome	0	0
Rv0667	Rv3459c	RNA polymerase	Ribosome	0	0
Rv0440	Rv0946c	Tuberculosis	Microbial metabolism in diverse environments	0	0
Rv0440	Rv0651	Tuberculosis	Ribosome	0	0
Rv0772	Rv3275c	Biosynthesis of secondary metabolites	Biosynthesis of secondary metabolites	1	0	FOR THESE GREEN COLOR ONES, BOTH PROTEINS BELONG TO SAME PATHWAY
Rv1599	Rv1601	Biosynthesis of secondary metabolites	Biosynthesis of secondary metabolites	1	0
Rv1599	Rv1602	Biosynthesis of secondary metabolites	Biosynthesis of secondary metabolites	1	0
Rv1599	Rv1603	Biosynthesis of secondary metabolites	Biosynthesis of secondary metabolites	1	0
Rv1599	Rv1605	Biosynthesis of secondary metabolites	Biosynthesis of secondary metabolites	1	0
Rv1599	Rv1606	Biosynthesis of secondary metabolites	Biosynthesis of secondary metabolites	1	0
Rv1599	Rv1652	Biosynthesis of secondary metabolites	Biosynthesis of secondary metabolites	1	0
Rv1600	Rv1602	Biosynthesis of secondary metabolites	Biosynthesis of secondary metabolites	1	0
Rv1600	Rv1603	Biosynthesis of secondary metabolites	Biosynthesis of secondary metabolites	1	0
Rv1600	Rv1605	Biosynthesis of secondary metabolites	Biosynthesis of secondary metabolites	1	0
Rv1601	Rv1602	Biosynthesis of secondary metabolites	Biosynthesis of secondary metabolites	1	0
Rv1601	Rv1603	Biosynthesis of secondary metabolites	Biosynthesis of secondary metabolites	1	0
Rv1601	Rv1605	Biosynthesis of secondary metabolites	Biosynthesis of secondary metabolites	1	0
Rv1602	Rv1603	Biosynthesis of secondary metabolites	Biosynthesis of secondary metabolites	1	0
Rv1602	Rv1606	Biosynthesis of secondary metabolites	Biosynthesis of secondary metabolites	1	0
Rv1605	Rv1606	Biosynthesis of secondary metabolites	Biosynthesis of secondary metabolites	1	0
Rv1605	Rv1654	Biosynthesis of secondary metabolites	Biosynthesis of secondary metabolites	1	0
Rv1606	Rv1652	Biosynthesis of secondary metabolites	Biosynthesis of secondary metabolites	1	0
Rv1609	Rv1612	Biosynthesis of secondary metabolites	Biosynthesis of secondary metabolites	1	0
Rv1611	Rv1612	Biosynthesis of secondary metabolites	Biosynthesis of secondary metabolites	1	0
Rv2537c	Rv2538c	Biosynthesis of secondary metabolites	Biosynthesis of secondary metabolites	1	0
Rv2538c	Rv2539c	Biosynthesis of secondary metabolites	Biosynthesis of secondary metabolites	1	0
Rv2538c	Rv2540c	Biosynthesis of secondary metabolites	Biosynthesis of secondary metabolites	1	0
Rv2988c	Rv2995c	Biosynthesis of secondary metabolites	Biosynthesis of secondary metabolites	1	0
Rv1018c	Rv3436c	Metabolic pathways	Metabolic pathways	1	0
Rv1213	Rv1326c	Metabolic pathways	Metabolic pathways	1	0
Rv1380	Rv1384	Metabolic pathways	Metabolic pathways	1	0
Rv1409	Rv1412	Metabolic pathways	Metabolic pathways	1	0
Rv2152c	Rv2153c	Metabolic pathways	Metabolic pathways	1	0
Rv3145	Rv3153	Metabolic pathways	Metabolic pathways	1	0
Rv3145	Rv3155	Metabolic pathways	Metabolic pathways	1	0
Rv3146	Rv3152	Metabolic pathways	Metabolic pathways	1	0
Rv3147	Rv3155	Metabolic pathways	Metabolic pathways	1	0
Rv3152	Rv3153	Metabolic pathways	Metabolic pathways	1	0
Rv3152	Rv3155	Metabolic pathways	Metabolic pathways	1	0
Rv3153	Rv3155	Metabolic pathways	Metabolic pathways	1	0
Rv0946c	Rv1436	Microbial metabolism in diverse environments	Microbial metabolism in diverse environments	1	0
Rv1093	Rv1438	Microbial metabolism in diverse environments	Microbial metabolism in diverse environments	1	0
Rv1475c	Rv1844c	Microbial metabolism in diverse environments	Microbial metabolism in diverse environments	1	0
Rv0053	Rv0056	Ribosome	Ribosome	1	0
Rv0053	Rv0640	Ribosome	Ribosome	1	0
Rv0053	Rv0651	Ribosome	Ribosome	1	0
Rv0053	Rv0701	Ribosome	Ribosome	1	0
Rv0053	Rv0702	Ribosome	Ribosome	1	0
Rv0053	Rv0704	Ribosome	Ribosome	1	0
Rv0053	Rv0708	Ribosome	Ribosome	1	0
Rv0053	Rv0714	Ribosome	Ribosome	1	0
Rv0053	Rv0719	Ribosome	Ribosome	1	0
Rv0053	Rv0720	Ribosome	Ribosome	1	0
Rv0053	Rv0723	Ribosome	Ribosome	1	0
Rv0053	Rv3443c	Ribosome	Ribosome	1	0
Rv0053	Rv3456c	Ribosome	Ribosome	1	0
Rv0055	Rv0056	Ribosome	Ribosome	1	0
Rv0055	Rv0640	Ribosome	Ribosome	1	0
Rv0055	Rv0701	Ribosome	Ribosome	1	0
Rv0055	Rv0702	Ribosome	Ribosome	1	0
Rv0055	Rv0704	Ribosome	Ribosome	1	0
Rv0055	Rv0706	Ribosome	Ribosome	1	0
Rv0055	Rv0708	Ribosome	Ribosome	1	0
Rv0055	Rv0716	Ribosome	Ribosome	1	0
Rv0055	Rv0719	Ribosome	Ribosome	1	0
Rv0055	Rv0720	Ribosome	Ribosome	1	0
Rv0055	Rv1298	Ribosome	Ribosome	1	0
Rv0055	Rv3443c	Ribosome	Ribosome	1	0
Rv0056	Rv0700	Ribosome	Ribosome	1	0
Rv0056	Rv0705	Ribosome	Ribosome	1	0
Rv0056	Rv2055c	Ribosome	Ribosome	1	0
Rv0056	Rv2890c	Ribosome	Ribosome	1	0
Rv0634B	Rv0710	Ribosome	Ribosome	1	0
Rv0634B	Rv0717	Ribosome	Ribosome	1	0
Rv0634B	Rv3442c	Ribosome	Ribosome	1	0
Rv0640	Rv0683	Ribosome	Ribosome	1	0
Rv0640	Rv0700	Ribosome	Ribosome	1	0
Rv0640	Rv0705	Ribosome	Ribosome	1	0
Rv0640	Rv0718	Ribosome	Ribosome	1	0
Rv0640	Rv0721	Ribosome	Ribosome	1	0
Rv0640	Rv1630	Ribosome	Ribosome	1	0
Rv0640	Rv2055c	Ribosome	Ribosome	1	0
Rv0640	Rv2056c	Ribosome	Ribosome	1	0
Rv0640	Rv2890c	Ribosome	Ribosome	1	0
Rv0640	Rv3442c	Ribosome	Ribosome	1	0
Rv0640	Rv3459c	Ribosome	Ribosome	1	0
Rv0641	Rv2412	Ribosome	Ribosome	1	0
Rv0651	Rv2058c	Ribosome	Ribosome	1	0
Rv0652	Rv0682	Ribosome	Ribosome	1	0
Rv0652	Rv0710	Ribosome	Ribosome	1	0
Rv0652	Rv0718	Ribosome	Ribosome	1	0
Rv0652	Rv2058c	Ribosome	Ribosome	1	0
Rv0652	Rv3460c	Ribosome	Ribosome	1	0
Rv0682	Rv0701	Ribosome	Ribosome	1	0
Rv0682	Rv0702	Ribosome	Ribosome	1	0
Rv0682	Rv0709	Ribosome	Ribosome	1	0
Rv0682	Rv0714	Ribosome	Ribosome	1	0
Rv0682	Rv0716	Ribosome	Ribosome	1	0
Rv0682	Rv0719	Ribosome	Ribosome	1	0
Rv0682	Rv0720	Ribosome	Ribosome	1	0
Rv0682	Rv1630	Ribosome	Ribosome	1	0
Rv0682	Rv2058c	Ribosome	Ribosome	1	0
Rv0682	Rv2904c	Ribosome	Ribosome	1	0
Rv0682	Rv3456c	Ribosome	Ribosome	1	0
Rv0683	Rv0703	Ribosome	Ribosome	1	0
Rv0683	Rv0708	Ribosome	Ribosome	1	0
Rv0683	Rv0709	Ribosome	Ribosome	1	0
Rv0683	Rv0714	Ribosome	Ribosome	1	0
Rv0683	Rv0715	Ribosome	Ribosome	1	0
Rv0683	Rv0716	Ribosome	Ribosome	1	0
Rv0683	Rv0720	Ribosome	Ribosome	1	0
Rv0683	Rv0723	Ribosome	Ribosome	1	0
Rv0683	Rv1298	Ribosome	Ribosome	1	0
Rv0683	Rv1630	Ribosome	Ribosome	1	0
Rv0683	Rv2058c	Ribosome	Ribosome	1	0
Rv0683	Rv3443c	Ribosome	Ribosome	1	0
Rv0700	Rv0701	Ribosome	Ribosome	1	0
Rv0700	Rv0703	Ribosome	Ribosome	1	0
Rv0700	Rv0704	Ribosome	Ribosome	1	0
Rv0700	Rv0708	Ribosome	Ribosome	1	0
Rv0700	Rv0709	Ribosome	Ribosome	1	0
Rv0700	Rv0714	Ribosome	Ribosome	1	0
Rv0700	Rv0715	Ribosome	Ribosome	1	0
Rv0700	Rv0716	Ribosome	Ribosome	1	0
Rv0700	Rv0719	Ribosome	Ribosome	1	0
Rv0700	Rv0720	Ribosome	Ribosome	1	0
Rv0700	Rv0723	Ribosome	Ribosome	1	0
Rv0700	Rv2058c	Ribosome	Ribosome	1	0
Rv0700	Rv2441c	Ribosome	Ribosome	1	0
Rv0700	Rv2442c	Ribosome	Ribosome	1	0
Rv0700	Rv2904c	Ribosome	Ribosome	1	0
Rv0700	Rv3443c	Ribosome	Ribosome	1	0
Rv0700	Rv3456c	Ribosome	Ribosome	1	0
Rv0701	Rv0705	Ribosome	Ribosome	1	0
Rv0701	Rv0710	Ribosome	Ribosome	1	0
Rv0701	Rv0717	Ribosome	Ribosome	1	0
Rv0701	Rv0718	Ribosome	Ribosome	1	0
Rv0701	Rv1630	Ribosome	Ribosome	1	0
Rv0701	Rv2055c	Ribosome	Ribosome	1	0
Rv0701	Rv2056c	Ribosome	Ribosome	1	0
Rv0701	Rv2890c	Ribosome	Ribosome	1	0
Rv0701	Rv3442c	Ribosome	Ribosome	1	0
Rv0701	Rv3459c	Ribosome	Ribosome	1	0
Rv0701	Rv3460c	Ribosome	Ribosome	1	0
Rv0702	Rv0705	Ribosome	Ribosome	1	0
Rv0702	Rv0717	Ribosome	Ribosome	1	0
Rv0702	Rv0718	Ribosome	Ribosome	1	0
Rv0702	Rv1630	Ribosome	Ribosome	1	0
Rv0702	Rv2055c	Ribosome	Ribosome	1	0
Rv0702	Rv2056c	Ribosome	Ribosome	1	0
Rv0702	Rv2785c	Ribosome	Ribosome	1	0
Rv0702	Rv3442c	Ribosome	Ribosome	1	0
Rv0703	Rv0705	Ribosome	Ribosome	1	0
Rv0703	Rv0707	Ribosome	Ribosome	1	0
Rv0703	Rv0717	Ribosome	Ribosome	1	0
Rv0703	Rv0718	Ribosome	Ribosome	1	0
Rv0703	Rv0721	Ribosome	Ribosome	1	0
Rv0703	Rv2056c	Ribosome	Ribosome	1	0
Rv0703	Rv3459c	Ribosome	Ribosome	1	0
Rv0703	Rv3460c	Ribosome	Ribosome	1	0
Rv0704	Rv0709	Ribosome	Ribosome	1	0
Rv0704	Rv0710	Ribosome	Ribosome	1	0
Rv0704	Rv0717	Ribosome	Ribosome	1	0
Rv0704	Rv0718	Ribosome	Ribosome	1	0
Rv0704	Rv2055c	Ribosome	Ribosome	1	0
Rv0704	Rv2890c	Ribosome	Ribosome	1	0
Rv0705	Rv0708	Ribosome	Ribosome	1	0
Rv0705	Rv0709	Ribosome	Ribosome	1	0
Rv0705	Rv0714	Ribosome	Ribosome	1	0
Rv0705	Rv0715	Ribosome	Ribosome	1	0
Rv0705	Rv0716	Ribosome	Ribosome	1	0
Rv0705	Rv0719	Ribosome	Ribosome	1	0
Rv0705	Rv0720	Ribosome	Ribosome	1	0
Rv0705	Rv1298	Ribosome	Ribosome	1	0
Rv0705	Rv2058c	Ribosome	Ribosome	1	0
Rv0705	Rv3443c	Ribosome	Ribosome	1	0
Rv0705	Rv3456c	Ribosome	Ribosome	1	0
Rv0706	Rv0709	Ribosome	Ribosome	1	0
Rv0706	Rv1630	Ribosome	Ribosome	1	0
Rv0706	Rv2055c	Ribosome	Ribosome	1	0
Rv0706	Rv2056c	Ribosome	Ribosome	1	0
Rv0706	Rv2785c	Ribosome	Ribosome	1	0
Rv0707	Rv0709	Ribosome	Ribosome	1	0
Rv0707	Rv0714	Ribosome	Ribosome	1	0
Rv0707	Rv0715	Ribosome	Ribosome	1	0
Rv0707	Rv0719	Ribosome	Ribosome	1	0
Rv0707	Rv0720	Ribosome	Ribosome	1	0
Rv0707	Rv0723	Ribosome	Ribosome	1	0
Rv0707	Rv1630	Ribosome	Ribosome	1	0
Rv0707	Rv2058c	Ribosome	Ribosome	1	0
Rv0707	Rv2442c	Ribosome	Ribosome	1	0
Rv0708	Rv0709	Ribosome	Ribosome	1	0
Rv0708	Rv0710	Ribosome	Ribosome	1	0
Rv0708	Rv0717	Ribosome	Ribosome	1	0
Rv0708	Rv0721	Ribosome	Ribosome	1	0
Rv0708	Rv1630	Ribosome	Ribosome	1	0
Rv0708	Rv2055c	Ribosome	Ribosome	1	0
Rv0708	Rv2056c	Ribosome	Ribosome	1	0
Rv0708	Rv2890c	Ribosome	Ribosome	1	0
Rv0708	Rv3459c	Ribosome	Ribosome	1	0
Rv0708	Rv3460c	Ribosome	Ribosome	1	0
Rv0709	Rv0710	Ribosome	Ribosome	1	0
Rv0709	Rv0714	Ribosome	Ribosome	1	0
Rv0709	Rv0715	Ribosome	Ribosome	1	0
Rv0709	Rv0716	Ribosome	Ribosome	1	0
Rv0709	Rv0717	Ribosome	Ribosome	1	0
Rv0709	Rv0718	Ribosome	Ribosome	1	0
Rv0709	Rv0723	Ribosome	Ribosome	1	0
Rv0709	Rv3460c	Ribosome	Ribosome	1	0
Rv0710	Rv0714	Ribosome	Ribosome	1	0
Rv0710	Rv0715	Ribosome	Ribosome	1	0
Rv0710	Rv0719	Ribosome	Ribosome	1	0
Rv0710	Rv0720	Ribosome	Ribosome	1	0
Rv0710	Rv1643	Ribosome	Ribosome	1	0
Rv0710	Rv2441c	Ribosome	Ribosome	1	0
Rv0710	Rv2442c	Ribosome	Ribosome	1	0
Rv0710	Rv3456c	Ribosome	Ribosome	1	0
Rv0714	Rv0717	Ribosome	Ribosome	1	0
Rv0714	Rv0718	Ribosome	Ribosome	1	0
Rv0714	Rv0721	Ribosome	Ribosome	1	0
Rv0714	Rv1630	Ribosome	Ribosome	1	0
Rv0714	Rv2055c	Ribosome	Ribosome	1	0
Rv0714	Rv2056c	Ribosome	Ribosome	1	0
Rv0714	Rv2785c	Ribosome	Ribosome	1	0
Rv0714	Rv3442c	Ribosome	Ribosome	1	0
Rv0714	Rv3459c	Ribosome	Ribosome	1	0
Rv0714	Rv3460c	Ribosome	Ribosome	1	0
Rv0715	Rv0717	Ribosome	Ribosome	1	0
Rv0715	Rv0718	Ribosome	Ribosome	1	0
Rv0715	Rv0721	Ribosome	Ribosome	1	0
Rv0715	Rv2056c	Ribosome	Ribosome	1	0
Rv0715	Rv3442c	Ribosome	Ribosome	1	0
Rv0715	Rv3459c	Ribosome	Ribosome	1	0
Rv0716	Rv0717	Ribosome	Ribosome	1	0
Rv0716	Rv0721	Ribosome	Ribosome	1	0
Rv0716	Rv1630	Ribosome	Ribosome	1	0
Rv0716	Rv2055c	Ribosome	Ribosome	1	0
Rv0716	Rv2056c	Ribosome	Ribosome	1	0
Rv0716	Rv2890c	Ribosome	Ribosome	1	0
Rv0716	Rv3442c	Ribosome	Ribosome	1	0
Rv0716	Rv3459c	Ribosome	Ribosome	1	0
Rv0717	Rv0719	Ribosome	Ribosome	1	0
Rv0717	Rv0720	Ribosome	Ribosome	1	0
Rv0718	Rv0720	Ribosome	Ribosome	1	0
Rv0718	Rv0722	Ribosome	Ribosome	1	0
Rv0718	Rv0723	Ribosome	Ribosome	1	0
Rv0718	Rv1630	Ribosome	Ribosome	1	0
Rv0718	Rv2442c	Ribosome	Ribosome	1	0
Rv0718	Rv3443c	Ribosome	Ribosome	1	0
Rv0718	Rv3456c	Ribosome	Ribosome	1	0
Rv0719	Rv0721	Ribosome	Ribosome	1	0
Rv0719	Rv0722	Ribosome	Ribosome	1	0
Rv0719	Rv1630	Ribosome	Ribosome	1	0
Rv0719	Rv2055c	Ribosome	Ribosome	1	0
Rv0719	Rv2056c	Ribosome	Ribosome	1	0
Rv0719	Rv3442c	Ribosome	Ribosome	1	0
Rv0719	Rv3459c	Ribosome	Ribosome	1	0
Rv0719	Rv3460c	Ribosome	Ribosome	1	0
Rv0720	Rv0722	Ribosome	Ribosome	1	0
Rv0720	Rv1630	Ribosome	Ribosome	1	0
Rv0720	Rv2055c	Ribosome	Ribosome	1	0
Rv0720	Rv2056c	Ribosome	Ribosome	1	0
Rv0720	Rv2785c	Ribosome	Ribosome	1	0
Rv0720	Rv2890c	Ribosome	Ribosome	1	0
Rv0720	Rv3442c	Ribosome	Ribosome	1	0
Rv0720	Rv3459c	Ribosome	Ribosome	1	0
Rv0721	Rv0722	Ribosome	Ribosome	1	0
Rv0721	Rv0723	Ribosome	Ribosome	1	0
Rv0721	Rv2904c	Ribosome	Ribosome	1	0
Rv0722	Rv0723	Ribosome	Ribosome	1	0
Rv0723	Rv1630	Ribosome	Ribosome	1	0
Rv0723	Rv2056c	Ribosome	Ribosome	1	0
Rv0723	Rv2890c	Ribosome	Ribosome	1	0
Rv0723	Rv3459c	Ribosome	Ribosome	1	0
Rv0723	Rv3460c	Ribosome	Ribosome	1	0
Rv1298	Rv2056c	Ribosome	Ribosome	1	0
Rv1298	Rv2058c	Ribosome	Ribosome	1	0
Rv1298	Rv2785c	Ribosome	Ribosome	1	0
Rv1630	Rv2056c	Ribosome	Ribosome	1	0
Rv1630	Rv2442c	Ribosome	Ribosome	1	0
Rv1630	Rv2904c	Ribosome	Ribosome	1	0
Rv1630	Rv3443c	Ribosome	Ribosome	1	0
Rv1630	Rv3459c	Ribosome	Ribosome	1	0
Rv1630	Rv3460c	Ribosome	Ribosome	1	0
Rv1642	Rv1643	Ribosome	Ribosome	1	0
Rv1643	Rv2412	Ribosome	Ribosome	1	0
Rv1643	Rv3460c	Ribosome	Ribosome	1	0
Rv2055c	Rv3456c	Ribosome	Ribosome	1	0
Rv2056c	Rv2058c	Ribosome	Ribosome	1	0
Rv2056c	Rv3443c	Ribosome	Ribosome	1	0
Rv2056c	Rv3456c	Ribosome	Ribosome	1	0
Rv2058c	Rv2785c	Ribosome	Ribosome	1	0
Rv2058c	Rv2890c	Ribosome	Ribosome	1	0
Rv2058c	Rv3442c	Ribosome	Ribosome	1	0
Rv2058c	Rv3459c	Ribosome	Ribosome	1	0
Rv2058c	Rv3460c	Ribosome	Ribosome	1	0
Rv2412	Rv2441c	Ribosome	Ribosome	1	0
Rv2412	Rv2442c	Ribosome	Ribosome	1	0
Rv2412	Rv3456c	Ribosome	Ribosome	1	0
Rv2441c	Rv3459c	Ribosome	Ribosome	1	0
Rv2441c	Rv3460c	Ribosome	Ribosome	1	0
Rv2442c	Rv2785c	Ribosome	Ribosome	1	0
Rv2442c	Rv2890c	Ribosome	Ribosome	1	0
Rv2442c	Rv3460c	Ribosome	Ribosome	1	0
Rv2785c	Rv3443c	Ribosome	Ribosome	1	0
Rv2904c	Rv3459c	Ribosome	Ribosome	1	0
Rv2904c	Rv3460c	Ribosome	Ribosome	1	0
Rv2909c	Rv3456c	Ribosome	Ribosome	1	0
Rv3442c	Rv3456c	Ribosome	Ribosome	1	0
Rv3443c	Rv3459c	Ribosome	Ribosome	1	0
Rv3456c	Rv3459c	Ribosome	Ribosome	1	0
Rv0820	Rv3396c	ABC transporters	null	0	1	FOR THESE GREY COLOR ONES, PATHWAY IS NOT KNOWN
Rv1283c	Rv2925c	ABC transporters	null	0	1
Rv0732	Rv3014c	Bacterial secretion system	null	0	1
Rv0732	Rv3457c	Bacterial secretion system	null	0	1
Rv0154c	Rv3761c	Biosynthesis of secondary metabolites	null	0	1
Rv0337c	Rv0957	Biosynthesis of secondary metabolites	null	0	1
Rv0510	Rv0524	Biosynthesis of secondary metabolites	null	0	1
Rv0512	Rv2847c	Biosynthesis of secondary metabolites	null	0	1
Rv0733	Rv3308	Biosynthesis of secondary metabolites	null	0	1
Rv1392	Rv3342	Biosynthesis of secondary metabolites	null	0	1
Rv1451	Rv2193	Biosynthesis of secondary metabolites	null	0	1
Rv1485	Rv2678c	Biosynthesis of secondary metabolites	null	0	1
Rv1538c	Rv3676	Biosynthesis of secondary metabolites	null	0	1
Rv1599	Rv2121c	Biosynthesis of secondary metabolites	null	0	1
Rv1602	Rv2121c	Biosynthesis of secondary metabolites	null	0	1
Rv1603	Rv2121c	Biosynthesis of secondary metabolites	null	0	1
Rv1605	Rv2121c	Biosynthesis of secondary metabolites	null	0	1
Rv1606	Rv2121c	Biosynthesis of secondary metabolites	null	0	1
Rv1606	Rv3003c	Biosynthesis of secondary metabolites	null	0	1
Rv1609	Rv1613	Biosynthesis of secondary metabolites	null	0	1
Rv1611	Rv1613	Biosynthesis of secondary metabolites	null	0	1
Rv1612	Rv2192c	Biosynthesis of secondary metabolites	null	0	1
Rv1652	Rv2773c	Biosynthesis of secondary metabolites	null	0	1
Rv1653	Rv1656	Biosynthesis of secondary metabolites	null	0	1
Rv1654	Rv1656	Biosynthesis of secondary metabolites	null	0	1
Rv1654	Rv3151	Biosynthesis of secondary metabolites	null	0	1
Rv1658	Rv1659	Biosynthesis of secondary metabolites	null	0	1
Rv2538c	Rv2764c	Biosynthesis of secondary metabolites	null	0	1
Rv2539c	Rv2678c	Biosynthesis of secondary metabolites	null	0	1
Rv2540c	Rv2764c	Biosynthesis of secondary metabolites	null	0	1
Rv3001c	Rv3003c	Biosynthesis of secondary metabolites	null	0	1
Rv3275c	Rv3276c	Biosynthesis of secondary metabolites	null	0	1
Rv0564c	Rv3696c	Glycerophospholipid metabolism	null	0	1
Rv0629c	Rv0638	Homologous recombination	null	0	1
Rv0630c	Rv0638	Homologous recombination	null	0	1
Rv0630c	Rv2764c	Homologous recombination	null	0	1
Rv0242c	Rv0533c	Metabolic pathways	null	0	1
Rv0254c	Rv2208	Metabolic pathways	null	0	1
Rv0254c	Rv2236c	Metabolic pathways	null	0	1
Rv0254c	Rv2848c	Metabolic pathways	null	0	1
Rv0357c	Rv0777	Metabolic pathways	null	0	1
Rv0773c	Rv1151c	Metabolic pathways	null	0	1
Rv0773c	Rv2428	Metabolic pathways	null	0	1
Rv0806c	Rv3634c	Metabolic pathways	null	0	1
Rv1077	Rv3834c	Metabolic pathways	null	0	1
Rv1187	Rv3846	Metabolic pathways	null	0	1
Rv1207	Rv3606c	Metabolic pathways	null	0	1
Rv1308	Rv2534c	Metabolic pathways	null	0	1
Rv1309	Rv3396c	Metabolic pathways	null	0	1
Rv1310	Rv3457c	Metabolic pathways	null	0	1
Rv1326c	Rv1564c	Metabolic pathways	null	0	1
Rv1379	Rv1659	Metabolic pathways	null	0	1
Rv1389	Rv2783c	Metabolic pathways	null	0	1
Rv1409	Rv1415	Metabolic pathways	null	0	1
Rv1409	Rv1940	Metabolic pathways	null	0	1
Rv1412	Rv2192c	Metabolic pathways	null	0	1
Rv1568	Rv1589	Metabolic pathways	null	0	1
Rv1622c	Rv3458c	Metabolic pathways	null	0	1
Rv1699	Rv2973c	Metabolic pathways	null	0	1
Rv2065	Rv2070c	Metabolic pathways	null	0	1
Rv2065	Rv2071c	Metabolic pathways	null	0	1
Rv2065	Rv2072c	Metabolic pathways	null	0	1
Rv2066	Rv2070c	Metabolic pathways	null	0	1
Rv2152c	Rv2155c	Metabolic pathways	null	0	1
Rv2153c	Rv2155c	Metabolic pathways	null	0	1
Rv2153c	Rv2157c	Metabolic pathways	null	0	1
Rv2243	Rv2889c	Metabolic pathways	null	0	1
Rv2243	Rv3043c	Metabolic pathways	null	0	1
Rv2501c	Rv3557c	Metabolic pathways	null	0	1
Rv2584c	Rv3339c	Metabolic pathways	null	0	1
Rv2612c	Rv2881c	Metabolic pathways	null	0	1
Rv2883c	Rv3024c	Metabolic pathways	null	0	1
Rv3145	Rv3151	Metabolic pathways	null	0	1
Rv3152	Rv3156	Metabolic pathways	null	0	1
Rv3152	Rv3157	Metabolic pathways	null	0	1
Rv3155	Rv3156	Metabolic pathways	null	0	1
Rv3155	Rv3157	Metabolic pathways	null	0	1
Rv3155	Rv3158	Metabolic pathways	null	0	1
Rv3248c	Rv3411c	Metabolic pathways	null	0	1
Rv3436c	Rv3846	Metabolic pathways	null	0	1
Rv0066c	Rv0467	Microbial metabolism in diverse environments	null	0	1
Rv0111	Rv3397c	Microbial metabolism in diverse environments	null	0	1
Rv0458	Rv3432c	Microbial metabolism in diverse environments	null	0	1
Rv0462	Rv3150	Microbial metabolism in diverse environments	null	0	1
Rv0951	Rv1383	Microbial metabolism in diverse environments	null	0	1
Rv0952	Rv1098c	Microbial metabolism in diverse environments	null	0	1
Rv0952	Rv1248c	Microbial metabolism in diverse environments	null	0	1
Rv1286	Rv2392	Microbial metabolism in diverse environments	null	0	1
Rv1294	Rv3709c	Microbial metabolism in diverse environments	null	0	1
Rv1436	Rv2855	Microbial metabolism in diverse environments	null	0	1
Rv1436	Rv2882c	Microbial metabolism in diverse environments	null	0	1
Rv1436	Rv2889c	Microbial metabolism in diverse environments	null	0	1
Rv1437	Rv2882c	Microbial metabolism in diverse environments	null	0	1
Rv1437	Rv2982c	Microbial metabolism in diverse environments	null	0	1
Rv1437	Rv3010c	Microbial metabolism in diverse environments	null	0	1
Rv1437	Rv3318	Microbial metabolism in diverse environments	null	0	1
Rv1437	Rv3418c	Microbial metabolism in diverse environments	null	0	1
Rv1437	Rv3624c	Microbial metabolism in diverse environments	null	0	1
Rv1438	Rv2782c	Microbial metabolism in diverse environments	null	0	1
Rv1617	Rv2373c	Microbial metabolism in diverse environments	null	0	1
Rv1617	Rv2855	Microbial metabolism in diverse environments	null	0	1
Rv1844c	Rv3339c	Microbial metabolism in diverse environments	null	0	1
Rv1848	Rv1849	Microbial metabolism in diverse environments	null	0	1
Rv2753c	Rv2773c	Microbial metabolism in diverse environments	null	0	1
Rv2858c	Rv3432c	Microbial metabolism in diverse environments	null	0	1
Rv2967c	Rv3710	Microbial metabolism in diverse environments	null	0	1
Rv3261	Rv3262	Microbial metabolism in diverse environments	null	0	1
Rv3560c	Rv3563	Microbial metabolism in diverse environments	null	0	1
Rv1633	Rv2440c	Nucleotide excision repair	null	0	1
Rv0533c	Rv2243	null	Metabolic pathways	0	1
Rv1212c	Rv1326c	null	Metabolic pathways	0	1
Rv2299c	Rv2883c	null	Metabolic pathways	0	1
Rv0005	Rv0946c	null	Microbial metabolism in diverse environments	0	1
Rv0352	Rv1617	null	Microbial metabolism in diverse environments	0	1
Rv1173	Rv3261	null	Microbial metabolism in diverse environments	0	1
Rv0351	Rv2890c	null	Ribosome	0	1
Rv0352	Rv0704	null	Ribosome	0	1
Rv0684	Rv0700	null	Ribosome	0	1
Rv0684	Rv0703	null	Ribosome	0	1
Rv0684	Rv0705	null	Ribosome	0	1
Rv0684	Rv0707	null	Ribosome	0	1
Rv0684	Rv0710	null	Ribosome	0	1
Rv0684	Rv0718	null	Ribosome	0	1
Rv0684	Rv0721	null	Ribosome	0	1
Rv0684	Rv2056c	null	Ribosome	0	1
Rv0685	Rv0703	null	Ribosome	0	1
Rv0685	Rv0706	null	Ribosome	0	1
Rv0685	Rv0720	null	Ribosome	0	1
Rv0685	Rv0723	null	Ribosome	0	1
Rv0685	Rv1630	null	Ribosome	0	1
Rv1641	Rv2441c	null	Ribosome	0	1
Rv2460c	Rv2890c	null	Ribosome	0	1
Rv2462c	Rv2785c	null	Ribosome	0	1
Rv2462c	Rv3460c	null	Ribosome	0	1
Rv2839c	Rv3459c	null	Ribosome	0	1
Rv2841c	Rv3456c	null	Ribosome	0	1
Rv2841c	Rv3459c	null	Ribosome	0	1
Rv2889c	Rv3442c	null	Ribosome	0	1
Rv2889c	Rv3443c	null	Ribosome	0	1
Rv2889c	Rv3456c	null	Ribosome	0	1
Rv2889c	Rv3459c	null	Ribosome	0	1
Rv2889c	Rv3460c	null	Ribosome	0	1
Rv2906c	Rv3442c	null	Ribosome	0	1
Rv2906c	Rv3459c	null	Ribosome	0	1
Rv2906c	Rv3460c	null	Ribosome	0	1
Rv0005	Rv0668	null	RNA polymerase	0	1
Rv0865	Rv1163	null	Two|component system	0	1
Rv0053	Rv0409	Ribosome	null	0	1
Rv0053	Rv0684	Ribosome	null	0	1
Rv0053	Rv2343c	Ribosome	null	0	1
Rv0053	Rv2783c	Ribosome	null	0	1
Rv0053	Rv2889c	Ribosome	null	0	1
Rv0055	Rv2462c	Ribosome	null	0	1
Rv0055	Rv2889c	Ribosome	null	0	1
Rv0055	Rv2906c	Ribosome	null	0	1
Rv0056	Rv1613	Ribosome	null	0	1
Rv0056	Rv2462c	Ribosome	null	0	1
Rv0056	Rv2889c	Ribosome	null	0	1
Rv0634B	Rv0685	Ribosome	null	0	1
Rv0640	Rv2462c	Ribosome	null	0	1
Rv0640	Rv2839c	Ribosome	null	0	1
Rv0640	Rv2841c	Ribosome	null	0	1
Rv0640	Rv2906c	Ribosome	null	0	1
Rv0640	Rv3457c	Ribosome	null	0	1
Rv0640	Rv3458c	Ribosome	null	0	1
Rv0641	Rv2428	Ribosome	null	0	1
Rv0641	Rv2906c	Ribosome	null	0	1
Rv0651	Rv0684	Ribosome	null	0	1
Rv0651	Rv2889c	Ribosome	null	0	1
Rv0651	Rv2906c	Ribosome	null	0	1
Rv0651	Rv3418c	Ribosome	null	0	1
Rv0651	Rv3457c	Ribosome	null	0	1
Rv0652	Rv1223	Ribosome	null	0	1
Rv0652	Rv2906c	Ribosome	null	0	1
Rv0652	Rv3458c	Ribosome	null	0	1
Rv0652	Rv3462c	Ribosome	null	0	1
Rv0652	Rv3628	Ribosome	null	0	1
Rv0652	Rv3648c	Ribosome	null	0	1
Rv0652	Rv3846	Ribosome	null	0	1
Rv0682	Rv1613	Ribosome	null	0	1
Rv0682	Rv2555c	Ribosome	null	0	1
Rv0682	Rv2733c	Ribosome	null	0	1
Rv0682	Rv2737c	Ribosome	null	0	1
Rv0682	Rv2906c	Ribosome	null	0	1
Rv0683	Rv0684	Ribosome	null	0	1
Rv0683	Rv2889c	Ribosome	null	0	1
Rv0683	Rv2906c	Ribosome	null	0	1
Rv0700	Rv2839c	Ribosome	null	0	1
Rv0700	Rv2841c	Ribosome	null	0	1
Rv0700	Rv2889c	Ribosome	null	0	1
Rv0700	Rv2906c	Ribosome	null	0	1
Rv0700	Rv3462c	Ribosome	null	0	1
Rv0701	Rv2461c	Ribosome	null	0	1
Rv0701	Rv2555c	Ribosome	null	0	1
Rv0701	Rv2889c	Ribosome	null	0	1
Rv0701	Rv2906c	Ribosome	null	0	1
Rv0701	Rv3458c	Ribosome	null	0	1
Rv0701	Rv3462c	Ribosome	null	0	1
Rv0702	Rv2752c	Ribosome	null	0	1
Rv0702	Rv2839c	Ribosome	null	0	1
Rv0702	Rv2906c	Ribosome	null	0	1
Rv0702	Rv3462c	Ribosome	null	0	1
Rv0703	Rv3462c	Ribosome	null	0	1
Rv0704	Rv2555c	Ribosome	null	0	1
Rv0704	Rv2906c	Ribosome	null	0	1
Rv0705	Rv1689	Ribosome	null	0	1
Rv0705	Rv2555c	Ribosome	null	0	1
Rv0705	Rv2839c	Ribosome	null	0	1
Rv0705	Rv2841c	Ribosome	null	0	1
Rv0705	Rv2906c	Ribosome	null	0	1
Rv0705	Rv3105c	Ribosome	null	0	1
Rv0705	Rv3462c	Ribosome	null	0	1
Rv0706	Rv2555c	Ribosome	null	0	1
Rv0706	Rv2906c	Ribosome	null	0	1
Rv0706	Rv3457c	Ribosome	null	0	1
Rv0706	Rv3462c	Ribosome	null	0	1
Rv0707	Rv3461c	Ribosome	null	0	1
Rv0708	Rv2906c	Ribosome	null	0	1
Rv0710	Rv2462c	Ribosome	null	0	1
Rv0710	Rv3461c	Ribosome	null	0	1
Rv0710	Rv3462c	Ribosome	null	0	1
Rv0710	Rv3648c	Ribosome	null	0	1
Rv0714	Rv2839c	Ribosome	null	0	1
Rv0714	Rv2841c	Ribosome	null	0	1
Rv0714	Rv3457c	Ribosome	null	0	1
Rv0714	Rv3458c	Ribosome	null	0	1
Rv0714	Rv3462c	Ribosome	null	0	1
Rv0715	Rv3458c	Ribosome	null	0	1
Rv0715	Rv3462c	Ribosome	null	0	1
Rv0716	Rv2839c	Ribosome	null	0	1
Rv0716	Rv2889c	Ribosome	null	0	1
Rv0716	Rv2906c	Ribosome	null	0	1
Rv0716	Rv3240c	Ribosome	null	0	1
Rv0716	Rv3458c	Ribosome	null	0	1
Rv0716	Rv3462c	Ribosome	null	0	1
Rv0718	Rv2555c	Ribosome	null	0	1
Rv0718	Rv2841c	Ribosome	null	0	1
Rv0718	Rv2889c	Ribosome	null	0	1
Rv0718	Rv2906c	Ribosome	null	0	1
Rv0718	Rv3457c	Ribosome	null	0	1
Rv0718	Rv3461c	Ribosome	null	0	1
Rv0718	Rv3462c	Ribosome	null	0	1
Rv0719	Rv2889c	Ribosome	null	0	1
Rv0719	Rv2906c	Ribosome	null	0	1
Rv0719	Rv3458c	Ribosome	null	0	1
Rv0719	Rv3462c	Ribosome	null	0	1
Rv0720	Rv2889c	Ribosome	null	0	1
Rv0720	Rv2906c	Ribosome	null	0	1
Rv0720	Rv3457c	Ribosome	null	0	1
Rv0720	Rv3458c	Ribosome	null	0	1
Rv0720	Rv3462c	Ribosome	null	0	1
Rv0721	Rv2906c	Ribosome	null	0	1
Rv0722	Rv3462c	Ribosome	null	0	1
Rv0723	Rv2906c	Ribosome	null	0	1
Rv0723	Rv3458c	Ribosome	null	0	1
Rv0723	Rv3462c	Ribosome	null	0	1
Rv1630	Rv2460c	Ribosome	null	0	1
Rv1630	Rv2889c	Ribosome	null	0	1
Rv1643	Rv3458c	Ribosome	null	0	1
Rv1643	Rv3708c	Ribosome	null	0	1
Rv2055c	Rv2462c	Ribosome	null	0	1
Rv2056c	Rv2555c	Ribosome	null	0	1
Rv2056c	Rv2839c	Ribosome	null	0	1
Rv2056c	Rv2841c	Ribosome	null	0	1
Rv2056c	Rv2889c	Ribosome	null	0	1
Rv2056c	Rv2906c	Ribosome	null	0	1
Rv2056c	Rv3462c	Ribosome	null	0	1
Rv2058c	Rv2889c	Ribosome	null	0	1
Rv2058c	Rv3458c	Ribosome	null	0	1
Rv2441c	Rv2462c	Ribosome	null	0	1
Rv2442c	Rv2462c	Ribosome	null	0	1
Rv2442c	Rv3458c	Ribosome	null	0	1
Rv2785c	Rv2839c	Ribosome	null	0	1
Rv2785c	Rv2906c	Ribosome	null	0	1
Rv2890c	Rv2906c	Ribosome	null	0	1
Rv2904c	Rv2906c	Ribosome	null	0	1
Rv2909c	Rv3457c	Ribosome	null	0	1
Rv3442c	Rv3457c	Ribosome	null	0	1
Rv3443c	Rv3458c	Ribosome	null	0	1
Rv3459c	Rv3461c	Ribosome	null	0	1
Rv3460c	Rv3461c	Ribosome	null	0	1
Rv1023	Rv2462c	RNA degradation	null	0	1
Rv1297	Rv1613	RNA degradation	null	0	1
Rv0667	Rv3158	RNA polymerase	null	0	1
Rv0668	Rv0808	RNA polymerase	null	0	1
Rv3025c	Rv3846	Sulfur relay system	null	0	1
Rv0350	Rv3914	Tuberculosis	null	0	1
Rv0440	Rv0957	Tuberculosis	null	0	1
Rv0440	Rv1638	Tuberculosis	null	0	1
Rv0440	Rv2460c	Tuberculosis	null	0	1
Rv0490	Rv1416	Two|component system	null	0	1
Rv1028c	Rv1030	Two|component system	null	0	1
Rv1028c	Rv1031	Two|component system	null	0	1
Rv1163	Rv1164	Two|component system	null	0	1
Rv2220	Rv2992c	Two|component system	null	0	1
Rv2222c	Rv2780	Two|component system	null	0	1
Rv3133c	Rv3241c	Two|component system	null	0	1
Rv0017c	Rv2156c	null	null	1	1
Rv0082	Rv0084	null	null	1	1
Rv0083	Rv0084	null	null	1	1
Rv0084	Rv0087	null	null	1	1
Rv0208c	Rv2372c	null	null	1	1
Rv0267	Rv1162	null	null	1	1
Rv0384c	Rv3418c	null	null	1	1
Rv0438c	Rv0869c	null	null	1	1
Rv0438c	Rv0984	null	null	1	1
Rv0527	Rv1449c	null	null	1	1
Rv0533c	Rv2461c	null	null	1	1
Rv0533c	Rv3485c	null	null	1	1
Rv0533c	Rv3530c	null	null	1	1
Rv0684	Rv2737c	null	null	1	1
Rv1010	Rv3458c	null	null	1	1
Rv1080c	Rv3628	null	null	1	1
Rv1173	Rv3262	null	null	1	1
Rv1177	Rv2737c	null	null	1	1
Rv1223	Rv2069	null	null	1	1
Rv1248c	Rv3318	null	null	1	1
Rv1301	Rv3421c	null	null	1	1
Rv1316c	Rv2764c	null	null	1	1
Rv1461	Rv1464	null	null	1	1
Rv1463	Rv1464	null	null	1	1
Rv1471	Rv3596c	null	null	1	1
Rv1471	Rv3610c	null	null	1	1
Rv1484	Rv2477c	null	null	1	1
Rv1484	Rv2889c	null	null	1	1
Rv1564c	Rv1781c	null	null	1	1
Rv1826	Rv1832	null	null	1	1
Rv2031c	Rv3417c	null	null	1	1
Rv2150c	Rv3318	null	null	1	1
Rv2299c	Rv3610c	null	null	1	1
Rv2373c	Rv3418c	null	null	1	1
Rv2440c	Rv2554c	null	null	1	1
Rv2457c	Rv3003c	null	null	1	1
Rv2460c	Rv2882c	null	null	1	1
Rv2462c	Rv2572c	null	null	1	1
Rv2462c	Rv2783c	null	null	1	1
Rv2462c	Rv2992c	null	null	1	1
Rv2733c	Rv2906c	null	null	1	1
Rv2841c	Rv2906c	null	null	1	1
Rv2882c	Rv3582c	null	null	1	1
Rv2889c	Rv3458c	null	null	1	1
Rv2906c	Rv3455c	null	null	1	1
Rv3286c	Rv3687c	null	null	1	1
Rv3400	Rv3401	null	null	1	1
Rv3462c	Rv3914	null	null	1	1
Rv3565	Rv3709c	null	null	1	1
Rv3676	Rv3853	null	null	1	1
Rv3790	Rv3791	null	null	1	1
